# Supplementary material for: Travelers’ knowledge, attitudes, and behavior related to infectious diseases in Italy
Source: PLoS One. 2019 Apr 12;14(4):e0215252. doi: 10.1371/journal.pone.0215252 (PMC6461267; doi:10.1371/journal.pone.0215252)
Supplement: S2 File — (XLSX) [file pone.0215252.s002.xlsx]

## Sheet: Foglio1
sex	annonasc	nazionalit�	statciv	figli	quantfigli	annoB1	annoB2	annoB3	annoB4	annoB5	titstud1	lav1	titstud2	lav2	paeserec	giorni	paeserec2	giorni2	motiviag	solo	maritmoglie	figli1	famil	amici1	collega	viaggiodigp	conquantfigli	conquantfamil	conquantamici	africrec	quantvolte1	amerec	quantvolte2	asiarec	quantvolte3	USA	quantvolte4	statsalut	pericmal	interprev	infomal	medici	operatori	internet	agenzia	amici3	familiari	infoprev	medici2
0	22	1	3	0	888	888	888	888	888	888	3	1	888	888	1	10	0	888	1	0	0	0	0	1	0	0	888	888	4	0	888	0	888	0	888	0	888	10	1	1	1	0	0	0	1	0	0	1	0
1	33	1	2	0	888	888	888	888	888	888	4	2	4	4	2	10	0	888	1	0	1	0	0	0	0	0	888	888	888	1	1	1	3	1	2	0	888	10	1	1	1	1	1	0	1	0	0	1	1
0	40	1	1	1	1	2008	888	888	888	888	4	4	4	3	3	10	0	888	1	0	1	1	0	0	0	0	1	888	888	1	1	1	1	1	1	0	888	10	1	1	1	1	0	0	1	0	0	1	1
0	30	999	2	0	888	888	888	888	888	888	4	4	3	0	1	10	0	888	1	0	1	0	0	1	0	0	888	888	4	0	888	0	888	1	1	0	888	10	1	1	0	0	0	0	0	0	0	0	0
1	35	1	1	1	1	2004	888	888	888	888	4	7	4	7	4	10	0	888	1	0	1	1	0	0	0	0	1	888	888	1	1	0	888	0	888	0	888	8	1	1	1	0	0	0	1	0	0	1	0
1	36	1	3	0	888	888	888	888	888	888	4	7	888	888	5	20	0	888	1	0	0	0	0	1	0	0	888	888	1	999	888	999	888	999	888	0	888	10	1	1	1	0	0	0	1	0	0	1	0
1	28	1	1	1	1	2010	888	888	888	888	2	0	2	5	1	5	0	888	1	0	1	1	0	0	0	0	1	888	888	0	888	0	888	0	888	0	888	9	10	8	0	0	0	0	0	0	0	0	0
0	25	1	3	0	888	888	888	888	888	888	3	6	888	888	1	7	0	888	1	0	0	0	0	1	0	0	888	888	2	0	888	0	888	0	888	0	888	7	1	1	1	0	0	0	1	0	0	1	0
1	23	1	3	0	888	888	888	888	888	888	3	6	888	888	1	999	0	888	1	0	0	0	0	1	0	0	888	888	1	0	888	0	888	0	888	0	888	9	1	1	1	0	0	0	1	0	0	1	0
1	27	1	3	999	888	8888	888	888	888	888	3	4	888	888	1	7	0	888	1	0	0	0	0	1	0	0	888	888	2	0	888	0	888	0	888	0	888	9	6	6	0	888	888	888	888	0	888	0	888
1	31	1	3	1	999	888	888	888	888	888	999	8	888	888	2	10	0	888	1	0	0	0	0	1	0	0	888	888	1	1	1	1	1	1	1	0	888	10	1	1	0	888	888	888	888	0	888	0	888
0	26	1	2	999	888	888	888	888	888	888	3	9	3	7	4	10	0	888	999	0	0	0	0	0	0	0	888	888	888	1	1	0	888	1	2	0	888	9	7	7	1	0	0	1	0	1	0	1	1
1	33	1	2	0	888	888	888	888	888	888	4	1	4	3	7	12	0	888	1	0	1	0	0	0	0	0	888	888	888	1	2	0	888	1	2	0	888	9	3	3	1	888	888	888	888	888	888	0	888
1	30	1	3	999	888	888	888	888	888	888	3	8	888	888	8	10	0	888	1	1	0	0	0	0	0	0	888	888	888	1	1	0	888	0	888	0	888	10	2	4	0	888	888	888	888	888	888	0	888
0	23	1	3	0	888	888	888	888	888	888	3	9	888	888	9	10	0	888	1	0	0	0	0	1	0	0	888	888	5	0	888	1	2	0	888	0	888	10	6	6	0	888	888	888	888	888	888	0	888
0	43	1	1	0	2	1999	2002	888	888	888	4	3	3	7	10	7	0	888	1	0	1	0	0	0	0	0	888	888	888	0	888	1	1	1	1	0	888	10	3	3	0	888	888	888	888	888	888	0	888
0	31	1	3	0	888	888	888	888	888	888	3	7	888	888	1	15	0	888	1	0	0	0	0	1	0	0	888	888	1	0	888	0	888	0	888	0	888	10	1	1	0	888	888	888	888	888	888	0	888
1	38	1	3	0	888	888	888	888	888	888	3	6	888	888	1	10	0	888	1	0	0	0	0	1	0	0	888	888	1	0	888	0	888	0	888	0	888	10	1	1	1	0	0	0	1	0	0	1	0
0	36	1	3	0	888	888	888	888	888	888	3	14	888	888	2	10	0	888	2	0	0	0	0	0	1	0	888	888	888	1	3	1	4	1	2	0	888	10	1	1	1	1	1	0	1	0	0	1	1
0	31	1	2	1	2	2014	2017	888	888	888	3	3	3	0	11	10	0	888	1	0	1	1	0	0	0	0	2	888	888	0	888	0	888	1	2	0	888	10	2	2	1	0	0	0	1	0	0	1	0
0	34	1	1	0	888	888	888	888	888	888	3	1	3	6	12	9	0	888	1	0	1	0	0	0	0	0	888	888	888	0	888	1	1	0	888	0	888	9	1	1	1	0	0	0	1	0	0	1	0
0	30	1	3	0	888	888	888	888	888	888	4	7	888	888	13	15	0	888	1	1	0	0	0	0	0	0	888	888	88	1	1	1	1	1	2	0	888	10	1	1	1	0	0	0	1	0	0	1	0
1	33	1	3	0	888	888	888	888	888	888	3	1	888	888	1	10	0	888	1	0	0	0	0	1	0	0	888	888	1	0	888	0	888	0	888	0	888	10	1	1	1	0	0	0	1	0	0	1	0
1	31	1	3	0	888	888	888	888	888	888	3	6	888	888	3	10	0	888	1	0	0	0	0	1	0	0	888	888	1	1	1	0	888	1	1	0	888	6	1	1	1	0	1	1	1	0	0	1	0
0	34	1	1	0	888	888	888	888	888	888	3	10	4	7	12	12	0	888	1	0	1	0	0	0	0	0	888	888	888	1	1	0	888	0	888	0	888	8	1	1	1	0	1	1	1	0	0	1	0
0	36	1	3	0	888	888	888	888	888	888	4	13	888	888	2	12	0	888	1	0	0	0	0	1	0	0	888	888	4	0	888	1	2	1	1	0	888	8	7	8	0	888	888	888	888	888	888	0	888
1	43	1	1	1	3	1991	2002	2007	888	888	3	1	3	1	1	10	0	888	1	0	1	1	1	0	0	0	3	1	888	0	888	0	888	1	1	1	1	8	9	8	0	888	888	888	888	888	888	0	888
0	30	1	3	0	888	888	888	888	888	888	4	8	888	888	12	7	0	888	2	0	0	0	0	0	1	0	888	888	888	1	1	1	1	1	2	0	888	10	1	1	1	888	888	888	888	888	888	0	888
1	20	1	3	0	888	888	888	888	888	888	3	6	888	888	1	8	0	888	1	0	0	0	0	1	0	0	888	888	1	0	888	0	888	0	888	0	888	10	1	1	1	0	0	0	1	0	0	1	0
1	26	1	3	0	888	888	888	888	888	888	2	5	888	888	1	7	0	888	1	0	0	0	0	1	0	0	888	888	5	0	888	0	888	0	888	0	888	10	1	1	0	888	888	888	888	888	888	0	888
1	27	1	1	0	888	888	888	888	888	888	3	8	3	7	12	12	2	4	3	0	1	0	0	0	0	0	888	888	888	1	1	0	888	1	1	0	888	9	1	1	0	888	888	888	888	888	888	0	888
1	36	1	1	1	1	2015	888	888	888	888	4	7	4	4	1	15	0	888	1	0	1	1	0	0	0	0	1	888	888	1	1	1	1	0	888	0	888	10	1	1	1	0	1	0	0	0	0	1	0
1	31	1	3	0	888	888	888	888	888	888	3	11	888	888	21	9	0	888	1	0	0	0	1	0	0	0	888	1	888	1	2	1	1	1	3	0	888	9	1	1	0	888	888	888	888	888	888	0	888
1	38	1	1	1	1	2008	888	888	888	888	4	3	4	4	3	10	0	888	1	0	1	1	0	0	0	0	1	888	888	1	1	1	1	1	1	0	888	10	1	1	1	1	0	0	1	0	0	1	1
1	23	1	3	0	888	888	888	888	888	888	3	7	888	888	12	10	0	888	2	0	0	0	0	0	1	0	888	888	888	1	2	0	888	0	888	0	888	9	1	1	0	888	888	888	888	888	888	0	888
1	26	1	2	0	888	888	888	888	888	888	3	6	3	1	1	12	0	888	1	0	1	0	0	0	0	0	888	888	888	0	888	1	1	0	888	0	888	10	1	1	0	888	888	888	888	888	888	0	888
1	37	1	2	1	1	2012	888	888	888	888	4	4	4	4	2	10	0	888	1	0	1	1	0	0	0	0	1	888	888	1	1	1	1	1	1	0	888	10	1	1	1	1	1	0	1	0	0	1	1
0	19	1	3	0	888	888	888	888	888	888	3	9	888	888	3	10	0	888	1	0	0	0	0	1	0	0	888	888	1	0	888	0	888	0	888	0	888	9	1	1	0	888	888	888	888	888	888	0	888
1	30	1	1	0	888	888	888	888	888	888	4	7	4	4	5	15	0	888	1	0	1	0	0	0	0	0	888	888	888	1	2	1	4	1	1	0	888	10	1	1	1	1	1	1	1	0	0	1	1
0	38	1	4	1	1	2009	888	888	888	888	3	11	888	888	14	12	0	888	1	0	0	0	0	1	0	0	888	888	1	1	1	0	888	0	888	0	888	7	1	1	0	888	888	888	888	888	888	0	888
0	39	1	4	0	888	888	888	888	888	888	4	8	888	888	2	10	0	888	1	0	0	0	0	1	0	0	888	888	3	1	3	1	2	1	2	0	888	7	1	1	0	888	888	888	888	888	888	0	888
1	35	1	2	0	888	888	888	888	888	888	3	5	3	1	1	9	0	888	1	0	1	0	0	1	0	0	888	888	888	0	888	0	888	1	1	0	888	8	1	1	0	888	888	888	888	888	888	0	888
999	47	1	1	1	2	1998	2007	888	888	888	999	7	3	0	15	12	0	888	1	0	1	0	0	1	0	0	888	888	2	1	1	1	2	1	2	0	888	9	1	1	0	888	888	888	888	888	888	0	888
1	29	1	2	1	1	2013	888	888	888	888	3	2	3	6	4	12	0	888	3	0	1	0	0	0	0	0	888	888	888	0	888	0	888	0	888	0	888	8	5	5	0	888	888	888	888	888	888	0	888
0	22	1	3	0	888	888	888	888	888	888	3	5	888	888	15	8	0	888	1	0	0	0	0	1	0	0	888	888	2	0	888	1	2	0	888	0	888	10	2	1	0	888	888	888	888	888	888	0	888
1	22	1	3	0	888	888	888	888	888	888	3	6	888	888	16	12	0	888	1	0	0	0	1	1	0	0	888	2	1	1	1	0	888	0	888	0	888	8	1	1	0	888	888	888	888	888	888	0	888
0	28	1	3	0	888	888	888	888	888	888	2	10	888	888	17	10	0	888	1	0	0	0	0	1	0	0	888	888	3	0	888	0	888	0	888	0	888	9	3	3	1	0	0	1	1	0	0	1	0
0	20	1	3	0	888	888	888	888	888	888	3	9	888	888	18	10	0	888	1	0	0	0	0	1	0	0	888	888	2	999	888	999	888	999	888	999	888	10	3	3	0	888	888	888	888	888	888	0	888
0	39	1	1	1	3	2000	2002	2009	888	888	2	10	2	7	1	7	0	888	1	0	1	1	0	0	0	0	3	888	888	0	888	0	888	0	888	0	888	8	2	2	0	888	888	888	888	888	888	0	888
0	33	1	1	0	888	888	888	888	888	888	3	13	3	14	12	10	2	5	3	0	1	0	0	0	0	0	888	888	888	1	1	1	1	0	888	0	888	9	1	1	0	888	888	888	888	888	888	0	888
0	29	1	2	0	888	888	888	888	888	888	4	11	4	3	21	8	0	888	1	0	1	0	0	0	0	0	888	888	888	0	888	1	1	1	2	0	888	10	4	4	0	888	888	888	888	888	888	0	888
0	24	1	3	0	888	888	888	888	888	888	3	6	888	888	4	9	0	888	1	0	0	0	0	1	0	0	888	888	3	0	888	1	2	0	888	0	888	8	3	4	0	888	888	888	888	888	888	0	888
0	26	1	2	0	888	888	888	888	888	888	3	1	888	888	11	999	0	888	2	0	0	0	0	0	1	0	888	888	888	1	1	1	2	0	888	0	888	9	7	7	0	888	888	888	888	888	888	0	888
0	42	1	1	1	3	1999	2003	2006	888	888	3	10	3	1	1	10	0	888	1	0	1	0	0	0	0	0	888	888	888	0	888	0	888	0	888	0	888	7	1	1	0	888	888	888	888	888	888	0	888
1	20	1	3	0	888	888	888	888	888	888	3	1	888	888	14	10	0	888	1	0	0	0	1	0	0	0	888	1	888	0	888	0	888	1	1	0	888	10	1	1	0	888	888	888	888	888	888	0	888
1	31	1	1	0	1	2010	888	888	888	888	3	1	3	1	1	12	0	888	1	0	1	1	0	1	0	0	1	888	2	0	888	0	888	0	888	0	888	9	5	6	0	888	888	888	888	888	888	0	888
0	39	999	4	1	2	1999	2001	888	888	888	3	7	888	0	3	7	0	888	1	0	0	0	0	1	0	0	888	888	2	0	888	1	3	0	888	0	888	7	8	8	0	888	888	888	888	888	888	0	888
0	31	1	3	0	888	888	888	888	888	888	4	7	888	888	1	15	0	888	1	0	0	0	0	1	0	0	888	888	1	0	888	0	888	0	888	0	888	10	1	1	0	888	888	888	888	888	888	0	888
1	32	1	1	1	1	2012	888	888	888	888	4	4	4	3	12	999	0	888	1	0	1	0	0	0	0	0	888	888	888	1	1	0	888	1	1	0	888	10	1	1	0	888	888	888	888	888	888	0	888
1	30	1	3	999	888	888	888	888	888	888	999	2	888	888	3	7	0	888	1	0	0	0	0	1	0	0	888	888	1	0	888	1	1	0	888	0	888	10	1	1	0	888	888	888	888	888	888	0	888
0	29	1	3	0	888	888	888	888	888	888	3	7	888	888	14	10	0	888	1	999	999	999	999	999	999	0	888	888	888	1	1	0	888	0	888	0	888	9	1	1	0	888	888	888	888	888	888	0	888
0	21	1	3	0	888	888	888	888	888	888	3	9	888	888	17	8	0	888	1	0	0	0	0	1	0	0	888	888	2	0	888	0	888	0	888	0	888	9	4	5	1	0	0	1	0	0	1	0	888
0	39	1	3	0	888	888	888	888	888	888	3	8	888	888	3	9	0	888	2	1	0	0	0	0	0	0	888	888	888	1	1	1	1	1	1	0	888	7	1	1	1	0	0	0	1	0	0	1	0
0	28	1	3	0	888	888	888	888	888	888	3	1	888	888	1	10	0	888	1	0	0	0	0	1	0	0	888	888	3	0	888	0	888	0	888	0	888	9	1	1	0	888	888	888	888	888	888	0	888
1	22	1	3	0	888	888	888	888	888	888	3	6	888	888	1	12	0	888	1	0	0	0	1	1	0	0	888	1	3	1	1	0	888	0	888	0	888	9	2	2	0	888	888	888	888	888	888	0	888
0	19	1	3	0	888	888	888	888	888	888	3	9	888	888	19	10	0	888	999	999	999	999	999	999	999	0	888	888	888	0	888	1	1	0	888	0	888	10	1	1	0	888	888	888	888	888	888	0	888
1	25	1	999	999	888	888	888	888	888	888	3	5	888	888	3	10	0	888	1	0	0	0	0	1	0	0	888	888	11	1	1	0	888	0	888	0	888	10	1	1	0	888	888	888	888	888	888	0	888
0	25	1	3	0	888	888	888	888	888	888	3	12	888	888	20	9	0	888	4	1	0	0	0	0	0	0	888	888	888	0	888	1	1	0	888	0	888	9	2	2	0	888	888	888	888	888	888	0	888
1	29	1	2	0	888	888	888	888	888	888	3	6	3	13	21	10	0	888	1	0	1	0	0	0	0	0	888	888	888	0	888	1	2	0	888	0	888	8	2	2	0	888	888	888	888	888	888	0	888
1	46	999	1	1	2	1999	2003	888	888	888	4	3	3	13	3	10	0	888	1	0	1	1	0	0	0	0	2	888	888	1	1	0	888	1	2	0	888	8	1	1	0	888	888	888	888	888	888	0	888
1	30	1	2	0	888	888	888	888	888	888	3	6	3	12	1	14	1	0	1	0	1	0	0	1	0	0	888	888	2	1	1	1	2	0	888	0	888	10	1	1	0	888	888	888	888	888	888	0	888
0	45	1	1	1	2	2003	2007	888	888	888	4	7	4	3	3	12	0	888	1	0	1	1	0	0	0	0	2	888	888	1	1	1	1	0	888	0	888	10	1	1	1	0	0	0	1	0	0	1	0
0	32	1	2	0	888	888	888	888	888	888	4	7	3	1	2	15	0	888	3	999	999	999	999	999	999	0	888	888	888	1	2	0	888	1	2	0	888	9	1	1	0	888	888	888	888	888	888	0	888
1	38	1	2	0	888	888	888	888	888	888	4	3	4	8	11	15	0	888	1	0	1	0	0	0	0	0	888	888	888	1	1	1	2	1	3	0	888	8	1	1	1	0	0	0	1	0	0	1	0
0	32	1	2	0	888	888	888	888	888	888	4	7	4	4	16	10	0	888	1	999	999	999	999	999	999	0	888	888	888	1	1	1	1	1	1	0	888	10	1	1	1	0	0	1	1	0	0	1	0
0	33	1	2	0	888	888	888	888	888	888	3	1	3	6	12	7	0	888	1	0	1	0	0	0	0	0	888	888	888	0	888	0	888	0	888	0	888	10	1	1	1	0	1	1	1	0	0	1	0
1	28	1	3	0	888	888	888	888	888	888	4	7	888	888	23	10	0	888	1	0	0	0	0	1	0	0	888	888	1	1	1	1	1	1	1	0	888	7	1	1	0	888	888	888	888	888	888	0	888
1	27	1	2	0	888	888	888	888	888	888	4	6	888	888	12	10	0	888	1	0	1	0	0	0	0	0	888	888	888	0	888	0	888	0	888	1	1	5	6	6	0	888	888	888	888	888	888	0	888
1	30	2	1	1	2	2003	2010	888	888	888	3	0	3	1	18	10	0	888	1	0	1	0	0	0	0	0	888	888	888	1	1	0	888	0	888	0	888	9	4	4	0	888	888	888	888	888	888	0	888
1	29	1	3	0	888	888	888	888	888	888	4	7	888	888	3	10	0	888	1	0	0	0	0	1	0	0	888	888	1	1	2	1	1	0	888	0	888	10	1	1	0	888	888	888	888	888	888	0	888
1	32	1	2	0	888	888	888	888	888	888	4	3	4	4	16	10	1	0	1	0	1	0	0	0	0	0	888	888	888	1	1	1	3	1	2	0	888	10	1	1	1	0	0	0	1	0	0	1	0
0	31	1	2	0	888	888	888	888	888	888	4	4	4	3	16	10	0	888	1	0	1	0	0	0	0	0	888	888	888	1	1	1	2	1	1	0	888	10	1	1	1	0	0	0	1	0	0	1	0
1	29	1	2	1	1	2006	888	888	888	888	3	0	3	1	19	8	0	888	1	0	1	0	0	0	0	0	888	888	888	0	888	0	888	0	888	0	888	9	6	6	0	888	888	888	888	888	888	0	888
0	45	1	1	1	2	1999	2004	888	888	888	2	10	2	0	1	9	0	888	1	0	1	1	0	0	0	0	1	888	888	0	888	0	888	0	888	0	888	8	2	2	0	888	888	888	888	888	888	0	888
1	27	1	3	0	888	888	888	888	888	888	3	1	888	888	4	12	0	888	1	0	0	0	0	1	0	0	888	888	5	1	1	0	888	0	888	0	888	10	2	2	0	888	888	888	888	888	888	0	888
0	36	1	4	1	1	2010	888	888	888	888	3	1	888	888	21	10	0	888	1	0	0	0	0	1	0	0	888	888	1	0	888	1	3	1	1	0	888	9	1	1	1	0	0	1	0	1	0	0	888
1	30	1	2	0	888	888	888	888	888	888	4	7	3	11	12	15	0	888	1	0	1	0	0	0	0	0	888	888	888	1	1	0	888	1	1	0	888	10	1	1	0	888	888	888	888	888	888	0	888
0	33	1	3	0	888	888	888	888	888	888	4	13	888	888	25	999	0	888	2	1	0	0	0	0	0	0	888	888	888	0	888	0	888	0	888	0	888	10	1	1	0	888	888	888	888	888	888	0	888
1	29	1	3	0	888	888	888	888	888	888	4	7	888	888	17	10	0	888	1	1	0	0	0	0	0	0	888	888	888	0	888	1	1	1	2	0	888	9	8	8	1	0	0	1	0	0	0	1	1
0	21	1	3	0	888	888	888	888	888	888	2	10	888	888	1	6	0	888	1	0	0	0	0	1	0	0	888	888	5	0	888	0	888	0	888	0	888	8	2	2	0	888	888	888	888	888	888	0	888
0	40	1	1	0	888	888	888	888	888	888	3	6	3	1	12	999	0	888	3	0	1	0	0	0	0	0	888	888	888	1	1	0	888	1	2	0	888	10	2	2	0	888	888	888	888	888	888	0	888
1	33	1	3	0	888	888	888	888	888	888	4	5	888	888	3	10	0	888	1	0	0	0	0	1	0	0	888	888	1	0	888	0	888	0	888	0	888	8	2	2	0	888	888	888	888	888	888	0	888
1	26	1	3	0	888	888	888	888	888	888	3	6	888	888	14	11	0	888	1	0	0	0	0	1	0	0	888	888	1	1	1	0	888	0	888	0	888	10	3	3	0	888	888	888	888	888	888	0	888
1	31	1	3	0	888	888	888	888	888	888	3	1	888	888	26	9	0	888	1	0	0	0	0	1	0	0	888	888	2	0	888	0	888	1	1	0	888	9	1	1	0	888	888	888	888	888	888	0	888
1	28	1	2	0	888	888	888	888	888	888	3	5	3	10	4	15	0	888	3	0	1	0	0	0	0	0	888	888	888	1	1	0	888	0	888	0	888	9	5	6	0	888	888	888	888	888	888	0	888
1	32	1	2	0	888	888	888	888	888	888	4	1	4	8	10	6	22	9	1	0	1	0	0	0	0	0	888	888	888	0	888	0	888	0	888	0	888	10	4	6	1	0	0	0	1	0	0	1	0
1	23	1	3	0	888	888	888	888	888	888	3	4	888	888	3	10	0	888	1	0	0	0	1	0	0	0	888	2	888	0	888	0	888	0	888	0	888	9	2	2	0	888	888	888	888	888	888	0	888
0	28	1	2	0	888	888	888	888	888	888	3	11	3	7	12	10	11	4	3	0	1	0	0	0	0	0	888	888	888	0	888	1	1	0	888	0	888	10	1	1	0	888	888	888	888	888	888	0	888
1	50	1	1	1	1	999	888	888	888	888	3	6	4	4	1	999	0	888	1	0	0	0	1	0	0	0	888	3	888	0	888	0	888	0	888	0	888	7	4	6	0	888	888	888	888	888	888	0	888
1	20	1	3	0	888	888	888	888	888	888	3	1	888	888	12	10	0	888	1	0	0	0	0	0	0	1	888	888	888	0	888	0	888	0	888	0	888	8	1	1	0	888	888	888	888	888	888	0	888
0	40	1	1	1	2	2003	2008	888	888	888	3	1	4	3	4	10	0	888	1	0	1	1	0	0	0	0	2	888	888	1	1	0	888	0	888	0	888	7	2	2	1	1	0	0	1	0	0	1	1
1	36	1	2	0	888	888	888	888	888	888	4	1	3	1	12	12	2	5	1	0	1	0	0	0	0	0	888	888	888	1	1	1	2	0	888	0	888	8	1	1	0	888	888	888	888	888	888	0	888
1	23	1	3	0	888	888	888	888	888	888	3	7	888	888	1	9	0	888	1	0	0	0	0	1	0	0	888	888	3	1	1	0	888	0	888	0	888	9	1	1	0	888	888	888	888	888	888	0	888
0	35	1	2	0	888	888	888	888	888	888	3	7	3	7	12	12	2	6	1	0	1	0	0	0	0	0	888	888	888	1	1	1	2	1	1	0	888	8	1	1	0	888	888	888	888	888	888	0	888
1	27	1	3	0	888	888	888	888	888	888	3	5	888	888	21	12	0	888	1	0	0	0	1	0	0	0	888	2	888	0	888	1	1	0	888	0	888	9	3	3	0	888	888	888	888	888	888	0	888
0	29	1	3	0	888	888	888	888	888	888	3	6	888	888	1	7	0	888	1	0	0	0	0	1	0	0	888	888	1	0	888	1	1	0	888	0	888	10	1	1	0	888	888	888	888	888	888	0	888
1	33	1	1	0	888	888	888	888	888	888	4	7	3	10	3	9	0	888	1	0	1	0	0	0	0	0	888	888	888	1	1	1	1	1	1	0	888	7	1	1	1	1	0	0	1	0	0	1	1
1	29	1	3	0	888	888	888	888	888	888	3	1	888	888	14	10	0	888	1	0	0	0	1	0	0	0	888	2	888	1	1	0	888	0	888	0	888	8	1	1	0	888	888	888	888	888	888	0	888
0	39	1	4	1	1	1999	888	888	888	888	3	0	888	888	14	10	0	888	1	1	0	0	0	0	0	0	888	888	888	0	888	1	3	1	1	0	888	7	1	1	0	888	888	888	888	888	888	0	888
0	32	1	3	0	888	888	888	888	888	888	3	0	888	888	27	6	28	5	3	0	1	0	0	0	0	0	888	888	888	1	1	1	1	0	888	0	888	10	2	2	0	888	888	888	888	888	888	0	888
1	22	1	3	0	888	888	888	888	888	888	2	5	888	888	4	12	0	888	1	0	0	0	0	1	0	0	888	888	3	0	888	0	888	0	888	0	888	9	1	1	0	888	888	888	888	888	888	0	888
0	41	1	1	1	2	2000	2005	888	888	888	3	1	3	0	1	10	0	888	1	0	1	1	0	0	0	0	2	888	888	0	888	1	888	0	888	0	888	10	2	2	0	888	888	888	888	888	888	0	888
0	32	1	3	0	888	888	888	888	888	888	3	6	888	888	3	8	0	888	1	0	0	0	0	1	0	0	888	888	1	0	888	0	888	0	888	0	888	10	10	10	1	0	1	0	0	0	0	1	0
1	28	1	3	0	888	888	888	888	888	888	4	2	888	888	29	15	0	888	1	0	0	0	0	1	0	0	888	888	1	1	1	1	1	1	1	0	888	10	1	1	1	0	0	0	1	0	0	1	0
1	26	1	3	0	888	888	888	888	888	888	3	6	888	888	3	10	0	888	1	1	0	0	0	0	0	0	888	888	888	1	2	0	888	0	888	0	888	9	1	1	0	888	888	888	888	888	888	0	888
1	37	1	1	1	1	2014	888	888	888	888	4	8	3	1	4	10	0	888	1	0	1	1	0	0	0	0	1	888	888	1	1	1	1	1	1	0	888	10	1	1	1	1	0	0	1	0	0	1	1
1	24	1	2	0	888	888	888	888	888	888	3	10	888	888	17	999	0	888	1	0	0	0	0	1	0	0	888	888	1	0	888	1	1	0	888	0	888	9	4	4	0	888	888	888	888	888	888	0	888
0	36	1	1	0	888	888	888	888	888	888	4	4	4	7	1	15	0	888	1	0	1	0	0	0	0	0	888	888	888	1	1	1	2	1	2	0	888	10	1	1	1	1	1	0	0	0	0	1	1
0	30	1	2	0	888	888	888	888	888	888	4	4	4	4	3	10	0	888	1	0	1	0	0	0	0	0	888	888	888	1	1	0	888	1	1	0	888	8	1	1	1	1	1	0	1	0	0	1	1
0	28	1	3	0	888	888	888	888	888	888	2	6	3	1	1	12	0	888	1	0	1	0	0	0	0	0	888	888	888	0	888	0	888	0	888	0	888	7	2	2	0	888	888	888	888	888	888	0	888
0	40	1	4	0	888	888	888	888	888	888	3	8	888	888	30	15	0	888	2	1	0	0	0	0	0	0	888	888	888	1	2	1	1	0	888	0	888	8	1	1	0	888	888	888	888	888	888	0	888
1	31	1	2	0	888	888	888	888	888	888	4	1	4	7	31	15	0	888	1	0	1	0	0	0	0	0	888	888	888	1	1	1	2	1	3	0	888	7	2	2	1	1	0	0	1	0	0	1	1
1	25	1	3	1	1	2016	888	888	888	888	3	6	888	888	21	9	0	888	1	0	0	0	0	1	0	0	888	888	3	0	888	1	1	0	888	0	888	7	3	1	0	888	888	888	888	888	888	0	888
0	29	1	3	0	888	888	888	888	888	888	3	1	888	888	14	20	0	888	1	0	1	0	0	0	0	0	888	888	888	1	1	1	1	0	888	0	888	10	2	1	0	888	888	888	888	888	888	0	888
0	33	1	2	0	888	888	888	888	888	888	3	1	3	6	4	10	0	888	1	0	1	0	0	0	0	0	888	888	888	0	888	1	1	0	888	0	888	9	1	1	1	1	0	0	1	0	0	1	1
1	35	1	1	1	1	2012	888	888	888	888	4	8	4	7	2	10	0	888	1	0	1	1	0	0	0	0	1	888	888	999	888	999	888	999	888	0	888	10	1	1	1	1	0	0	1	0	0	1	1
1	36	1	1	1	2	2007	2010	888	888	888	3	3	3	10	14	13	0	888	1	0	1	1	0	0	0	0	2	888	888	1	1	0	888	1	1	0	888	7	1	1	0	888	888	888	888	888	888	0	888
0	30	1	1	0	888	888	888	888	888	888	2	10	2	5	4	11	0	888	1	0	1	0	0	1	0	0	888	888	2	0	888	0	888	0	888	0	888	8	4	4	0	888	888	888	888	888	888	0	888
1	34	1	1	1	1	2016	888	888	888	888	4	13	4	8	5	999	0	888	1	0	1	1	0	0	0	0	1	888	888	1	1	1	2	1	1	0	888	10	1	1	1	1	1	0	1	0	0	1	1
1	22	1	3	0	888	888	888	888	888	888	3	9	888	888	3	10	0	888	1	0	0	0	0	0	0	1	888	888	888	0	888	0	888	1	1	0	888	9	1	1	0	888	888	888	888	888	888	0	888
1	38	1	1	1	1	2012	888	888	888	888	4	1	4	7	32	10	0	888	1	0	1	1	0	0	0	0	1	888	888	1	1	1	1	1	1	0	888	10	1	1	1	1	0	0	1	0	0	1	1
0	39	1	1	1	3	2003	2007	2012	888	888	3	10	3	0	1	12	0	888	1	0	1	1	1	0	0	0	3	4	888	0	888	0	888	1	1	0	888	7	2	2	0	888	888	888	888	888	888	0	888
1	25	1	3	0	888	888	888	888	888	888	3	5	888	888	14	10	0	888	1	0	0	0	0	0	0	1	888	888	888	1	1	0	888	0	888	0	888	8	3	5	0	888	888	888	888	888	888	0	888
0	29	1	2	0	888	888	888	888	888	888	3	1	3	1	4	10	31	5	3	0	1	0	0	0	0	0	888	888	888	0	888	1	1	0	888	0	888	8	5	5	0	888	888	888	888	888	888	0	888
0	22	1	3	0	888	888	888	888	888	888	3	9	888	888	16	9	0	888	1	0	0	0	0	1	0	0	888	888	2	0	888	1	1	0	888	0	888	8	2	2	0	888	888	888	888	888	888	0	888
1	31	1	2	0	888	888	888	888	888	888	4	7	4	7	8	10	0	888	1	0	1	0	0	0	0	0	888	888	888	1	1	0	888	0	888	0	888	10	1	1	1	1	0	0	1	0	0	1	1
1	36	1	1	1	1	2013	888	888	888	888	4	1	4	8	33	15	0	888	1	0	1	1	0	0	0	0	1	888	888	1	1	1	2	1	1	0	888	10	1	1	0	1	0	0	1	0	0	1	1
1	33	1	2	0	888	888	888	888	888	888	4	2	0	888	4	10	0	888	1	0	1	0	0	0	0	0	888	888	888	1	1	1	1	0	888	0	888	10	3	3	1	1	0	0	1	0	0	1	1
1	30	1	1	0	888	888	888	888	888	888	4	1	4	7	12	15	0	888	1	0	1	0	0	0	0	0	888	888	888	1	1	1	3	1	2	0	888	8	1	1	0	888	888	888	888	888	888	0	888
1	30	1	2	0	888	888	888	888	888	888	4	1	4	7	34	10	0	888	1	0	1	0	0	0	0	0	888	888	888	1	1	1	1	0	888	0	888	10	1	1	1	1	0	0	1	0	0	1	1
0	26	1	3	0	888	888	888	888	888	888	3	6	888	888	1	15	0	888	1	0	0	0	0	1	0	0	888	888	3	1	1	0	888	0	888	0	888	10	1	1	1	1	0	0	1	0	0	1	1
0	30	1	3	0	888	888	888	888	888	888	3	1	888	888	3	10	0	888	1	0	0	0	0	1	0		888	888	2	1	1	0	888	0	888	0	888	8	2	2	0	888	888	888	888	888	888	0	888
1	24	1	3	0	888	888	888	888	888	888	3	7	888	888	11	16	0	888	2	0	0	0	0	0	1	0	888	8888	888	0	888	1	1	0	888	0	888	9	1	1	0	888	888	888	888	888	888	0	888
0	27	1	3	0	888	888	888	888	888	888	3	6	888	888	1	10	0	888	1	0	0	0	0	1	0	0	888	888	888	0	888	1	1	0	888	0	888	9	1	1	1	1	0	0	1	0	0	1	1
1	26	1	3	0	888	888	888	888	888	888	3	6	888	888	21	9	0	888	1	0	0	0	0	1	0	0	888	888	1	1	1	1	1	0	888	0	888	8	5	6	0	888	888	888	888	888	888	1	0
0	38	1	1	1	2	2014	2016	888	888	888	4	6	3	0	17	10	0	888	1	0	1	1	0	0	0	0	2	888	888	1	1	1	1	1	1	0	888	8	2	2	1	0	0	0	1	0	0	1	0
1	27	1	3	0	888	888	888	888	888	888	3	7	888	888	7	13	0	888	1	0	0	0	0	0	1	0	888	888	888	1	1	1	1	1	2	0	888	10	4	5	0	888	888	888	888	888	888	0	888
0	32	1	1	1	1	2017	888	888	888	888	3	13	2	5	2	12	0	888	1	0	0	0	0	0	0	1	888	888	888	1	1	1	1	0	888	0	888	9	1	2	0	888	888	888	888	888	888	0	888
1	19	1	3	0	888	888	888	888	888	888	3	9	888	888	31	11	0	888	1	0	0	0	1	0	0	0	3	888	888	0	888	0	888	0	888	0	888	8	3	3	0	888	888	888	888	888	888	0	888
1	32	1	2	0	888	888	888	888	888	888	4	7	4	7	35	10	0	888	1	0	1	0	0	0	0	0	888	888	888	1	1	1	1	1	1	0	888	9	3	3	1	1	0	0	1	0	0	1	1
0	24	1	3	0	888	888	888	888	888	888	3	9	888	888	3	10	0	888	1	0	0	0	0	1	0	0	888	888	1	0	888	0	888	1	1	0	888	9	2	2	0	888	888	888	888	888	888	0	888
1	33	1	3	0	888	888	888	888	888	888	4	3	888	888	27	15	0	888	3	0	1	0	0	0	0	0	888	888	888	1	2	1	1	0	888	0	888	9	1	1	0	888	888	888	888	888	888	0	888
0	22	1	3	0	888	888	888	888	888	888	3	6	888	888	1	7	0	888	1	0	0	0	0	1	0	0	888	888	3	1	1	0	888	0	888	0	888	8	2	2	0	888	888	888	888	888	888	0	888
0	38	1	2	0	888	888	888	888	888	888	4	4	4	7	12	10	2	10	3	0	1	0	0	0	0	0	888	888	888	1	2	1	1	1	1	0	888	10	1	1	0	888	888	888	888	888	888	0	888
1	29	1	3	0	888	888	888	888	888	888	3	1	888	888	31	15	0	888	1	0	0	0	1	1	0	0	888	1	1	1	1	1	1	0	888	0	888	9	1	1	0	888	888	888	888	888	888	0	888
1	22	1	3	0	888	888	888	888	888	888	3	6	888	888	4	12	0	888	1	1	0	0	0	0	0	0	888	888	888	0	888	1	1	0	888	0	888	10	3	2	0	888	888	888	888	888	888	0	888
1	30	1	3	0	888	888	888	888	888	888	3	12	888	888	14	10	0	888	1	0	0	0	0	1	0	1	888	888	1	1	1	1	2	0	888	0	888	9	1	1	0	888	888	888	888	888	888	0	888
0	45	1	1	1	2	2009	2012	888	888	888	2	4	2	1	1	8	0	888	1	0	1	0	0	0	0	0	888	888	888	0	888	0	888	0	888	0	888	7	2	2	0	888	888	888	888	888	888	0	888
0	29	1	3	0	888	888	888	888	888	888	3	6	888	888	32	15	0	888	4	0	0	0	0	1	0	0	888	888	2	1	1	0	888	0	888	0	888	8	1	1	0	888	888	888	888	888	888	0	888
1	28	3	3	0	888	888	888	888	888	888	3	12	888	888	27	30	0	888	4	1	0	0	0	0	0	0	888	888	888	1	1	1	3	0	888	0	888	8	1	1	0	888	888	888	888	888	888	0	888
1	26	1	3	0	888	888	888	888	888	888	3	1	888	888	31	12	0	888	1	0	0	0	0	1	0	0	888	888	2	0	888	1	1	0	888	0	888	8	1	3	0	888	888	888	888	888	888	0	888
0	28	1	3	0	888	888	888	888	888	888	4	7	888	888	3	10	0	888	1	0	0	0	0	1	0	0	888	888	1	1	1	1	1	1	1	0	888	10	2	2	1	1	0	0	1	0	0	1	1
0	30	1	3	0	888	888	888	888	888	888	3	1	888	888	31	10	0	888	1	0	0	0	0	1	0	0	888	888	3	1	2	1	3	1	1	0	888	10	2	2	1	1	0	0	1	0	0	1	1
1	27	1	3	0	888	888	888	888	888	888	4	7	888	888	31	15	0	888	1	0	0	0	0	1	0	0	888	888	1	1	5	1	2	1	1	0	888	10	1	1	1	1	1	0	1	0	0	1	1
1	27	1	3	0	888	888	888	888	888	888	3	6	888	888	4	10	0	888	1	0	0	0	0	1	0	0	888	888	1	1	1	1	1	1	1	0	888	8	2	2	1	0	0	0	1	0	0	1	0
0	33	1	1	1	1	2012	888	888	888	888	3	13	3	7	2	12	0	888	1	0	1	0	0	0	0	0	888	888	888	0	888	1	2	0	888	0	888	7	1	1	0	888	888	888	888	888	888	0	888
1	30	1	3	0	888	888	888	888	888	888	3	1	888	888	36	7	0	888	1	0	0	0	0	1	0	0	888	888	1	1	1	1	1	1	1	0	888	10	3	3	1	1	0	0	1	0	0	1	1
1	29	1	3	0	888	888	888	888	888	888	3	1	888	888	17	10	0	888	1	0	0	0	0	1	0	0	888	888	5	1	1	0	888	1	1	0	888	8	4	4	1	0	1	1	0	1	0	1	0
1	26	1	2	1	1	2017	888	888	888	888	2	5	2	10	1	10	0	888	1	0	1	1	0	0	0	0	1	888	888	0	888	0	888	0	888	0	888	8	4	5	0	888	888	888	888	888	888	0	888
1	28	1	3	0	888	888	888	888	888	888	4	3	888	888	26	15	0	888	1	0	0	0	0	1	0	0	888	888	3	1	2	1	2	1	1	0	888	10	2	2	1	1	0	0	1	0	0	1	0
1	21	1	3	0	888	888	888	888	888	888	3	9	888	888	3	10	0	888	1	0	0	0	0	1	0	0	888	888	2	0	888	1	1	0	888	0	888	8	3	2	1	0	0	1	0	0	0	1	0
0	30	1	2	0	888	888	888	888	888	888	3	0	3	3	34	12	0	888	1	0	1	0	0	0	0	0	888	888	888	0	888	1	2	1	1	0	888	9	5	5	1	0	0	1	0	1	0	1	0
1	33	1	2	0	888	888	888	888	888	888	4	6	4	7	36	5	31	5	1	0	1	0	0	0	0	0	888	888	888	1	1	1	1	1	1	0	888	10	2	2	1	0	1	0	1	0	0	1	0
0	21	1	3	0	888	888	888	888	888	888	3	1	888	888	1	10	0	888	1	0	0	0	0	1	0	0	888	888	2	0	888	0	888	0	888	0	888	8	2	2	0	888	888	888	888	888	888	0	888
1	32	1	2	0	888	888	888	888	888	888	3	8	4	4	12	20	11		3	0	1	0	0	0	0	0	888	888	888	1	1	1	2	0	888	0	888	9	2	2	0	888	888	888	888	888	888	0	888
1	26	1	3	0	888	888	888	888	888	888	3	6	888	888	4	8	0	888	1	0	0	0	0	1	0	0	888	888	5	0	888	1	1	0	888	0	888	8	4	5	0	888	888	888	888	888	888	0	888
0	37	1	1	1	1	2016	888	888	888	888	3	13	3	7	18	15	0	888	1	0	1	0	0	1	0	0	888	888	2	1	2	1	1	0	888	0	888	10	2	2	0	888	888	888	888	888	888	0	888
0	25	1	3	0	888	888	888	888	888	888	3	9	888	888	31	12	0	888	1	0	0	0	0	1	0	0	888	888	3	0	888	1	2	0	888	0	888	9	5	5	1	0	0	1	0	1	1	1	0
0	39	1	4	1	2	2008	2012	888	888	888	3	10	888	888	16	9	0	888	1	0	0	0	0	1	0	0	888	888	1	0	888	1	3	0	888	0	888	9	3	2	0	888	888	888	888	888	888	0	888
1	27	1	3	0	888	888	888	888	888	888	3	1	888	888	10	12	0	888	1	0	0	0	1	0	0	0	0	2	0	1	1	0	888	0	888	0	888	8	2	2	0	888	888	888	888	888	888	0	888
0	30	1	3	0	888	888	888	888	888	888	3	1	888	888	27	10	0	888	1	0	1	0	0	1	0	0	888	888	888	1	1	0	888	1	1	0	888	9	3	1	0	888	888	888	888	888	888	0	888
1	36	1	1	1	1	2015	888	888	888	888	3	0	3	10	1	10	0	888	1	0	1	1	1	0	0	0	1	3	0	0	888	0	888	1	1	0	888	8	4	5	0	888	888	888	888	888	888	0	888
0	35	1	2	0	888	888	888	888	888	888	4	1	4	7	31	10	0	888	1	0	1	0	0	0	0	0	888	888	888	1	1	1	2	1	2	0	888	9	3	3	1	1	1	0	1	0	0	1	1
1	29	1	3	0	888	888	888	888	888	888	3	5	888	888	14	10	0	888	1	0	0	0	0	0	0	1	0	0	1	1	2	1	1	0	888	0	888	9	3	4	0	888	888	888	888	888	888	0	888
1	28	1	2	0	888	888	888	888	888	888	4	7	4	11	11	7	2	8	1	0	1	0	0	0	0	0	888	888	888	1	2	1	3	1	1	0	888	8	2	3	0	888	888	888	888	888	888	0	888
1	30	1	3	0	888	888	888	888	888	888	3	2	888	888	3	10	0	888	1	0	0	0	0	1	0	0	0	0	1	1	1	1	1	1	1	0	888	10	2	2	1	0	0	0	1	0	0	1	0
1	31	1	2	0	888	888	888	888	888	888	4	7	4	7	4	8	0	888	1	0	1	0	0	0	0	0	888	888	888	1	3	1	1	1	2	0	888	10	2	2	1	1	0	0	1	0	0	1	1
1	27	1	3	0	888	888	888	888	888	888	3	0	888	888	12	10	15	10	3	0	1	0	0	0	0	0	888	888	888	1	1	1	2	0	888	0	888	8	5	6	0	888	888	888	888	888	888	1	0
0	34	1	2	0	888	888	888	888	888	888	3	1	3	7	17	10	0	888	1	0	1	0	0	0	0	0	888	888	888	1	1	1	1	1	888	0	888	10	2	1	1	1	1	0	1	0	0	1	1
0	23	1	3	0	888	888	888	888	888	888	4	3	888	888	1	15	0	888	1	1	0	0	0	0	0	0	888	888	888	0	888	1	8	0	888	0	888	9	8	9	1	0	0	0	0	1	0	1	1
1	48	1	1	0	888	888	888	888	888	888	1	10	2	0	11	8	0	888	2	1	0	0	0	0	0	0	888	888	888	0	888	0	888	1	4	0	888	8	9	10	0	888	888	888	888	888	888	0	888
0	23	1	3	0	888	888	888	888	888	888	3	10	888	888	1	10	0	888	1	1	0	0	0	0	0	0	888	888	888	0	888	0	888	1	5	0	888	8	10	9	1	0	0	0	0	1	0	1	0
1	21	1	3	0	888	888	888	888	888	888	3	9	888	888	1	7	0	888	1	0	0	0	0	1	0	0	888	888	3	0	888	0	888	0	888	0	888	10	1	1	0	888	888	888	888	888	888	0	888
1	27	1	3	0	888	888	888	888	888	888	3	1	888	888	1	7	0	888	1	0	0	0	0	1	0	0	888	888	3	0	888	0	888	0	888	0	888	10	4	5	0	888	888	888	888	888	888	0	888
0	36	1	2	1	1	1	888	888	888	888	4	7	4	7	29	15	0	888	1	0	1	1	0	0	0	0	1	888	888	1	1	1	9	1	2	0	888	8	1	1	0	888	888	888	888	888	888	0	888
0	38	1	3	0	888	888	888	888	888	888	4	7	888	888	2	10	0	888	1	0	0	0	0	1	0	0	888	888	2	1	1	1	2	0	888	0	888	7	3	3	0	888	888	888	888	888	888	0	888
0	29	1	3	0	888	888	888	888	888	888	3	10	888	888	1	7	0	888	1	0	0	0	0	1	0	0	888	888	3	0	888	1	1	0	888	0	888	10	1	1	0	888	888	888	888	888	888	0	888
0	42	1	1	1	1	11	888	888	888	888	4	7	4	3	2	10	0	888	1	0	1	1	0	0	0	0	1	888	888	1	1	1	1	1	1	0	888	6	5	5	0	888	888	888	888	888	888	0	888
1	28	1	3	0	888	888	888	888	888	888	3	5	888	888	1	7	0	888	1	0	0	0	0	1	0	0	888	888	3	0	888	1	1	0	888	0	888	10	1	1	0	888	888	888	888	888	888	0	888
1	37	1	1	1	1	5	888	888	888	888	3	6	3	6	12	15	0	888	1	0	1	1	0	0	0	0	1	888	888	1	1	1	2	1	1	0	888	8	2	2	0	888	888	888	888	888	888	0	888
0	23	1	3	0	888	888	888	888	888	888	3	0	888	888	1	7	0	888	1	0	0	0	0	1	0	0	888	888	2	0	888	0	888	0	888	0	888	10	3	3	0	888	888	888	888	888	888	0	888
0	24	1	3	0	888	888	888	888	888	888	3	0	888	888	1	7	0	888	1	0	0	0	0	1	0	0	888	888	1	0	888	0	888	0	888	0	888	8	1	1	0	888	888	888	888	888	888	0	888
1	20	1	3	0	888	888	888	888	888	888	3	1	888	888	4	15	0	888	1	0	0	0	0	1	0	0	888	888	2	0	888	0	888	0	888	0	888	8	4	4	0	888	888	888	888	888	888	0	888
0	42	1	1	1	2	7	5	888	888	888	3	6	3	1	19	7	1	0	1	1	0	0	0	0	0	0	2	888	888	0	888	0	888	0	888	0	888	6	6	6	1	0	0	1	1	0	0	1	0
0	37	1	3	0	888	888	888	888	888	888	2	5	888	888	2	7	0	888	1	1	0	0	0	0	0	0	888	888	888	0	888	1	1	0	888	0	888	10	1	1	0	888	888	888	888	888	888	0	888
1	38	1	1	0	888	888	888	888	888	888	3	6	3	7	1	7	0	888	1	0	1	0	0	0	0	0	888	888	888	1	2	0	888	0	888	0	888	7	6	6	0	888	888	888	888	888	888	0	888
0	39	1	1	1	1	10	888	888	888	888	3	11	3	1	1	7	0	888	1	0	1	1	0	0	0	0	1	888	888	0	888	0	888	0	888	0	888	8	1	1	0	888	888	888	888	888	888	0	888
0	57	1	1	1	1	19	888	888	888	888	4	1	4	1	3	15	0	888	1	0	1	1	0	0	0	0	1	888	888	1	1	1	1	1	2	0	888	6	1	1	0	888	888	888	888	888	888	0	888
0	67	1	4	1	2	18	21	888	888	888	3	13	888	888	4	15	0	888	1	0	0	0	0	1	0	0	888	888	1	1	1	1	2	1	1	0	888	8	1	1	0	888	888	888	888	888	888	0	888
0	33	1	3	0	888	888	888	888	888	888	4	1	888	888	14	10	0	888	1	0	0	0	0	1	0	0	888	888	1	0	888	1	2	0	888	0	888	10	1	1	0	888	888	888	888	888	888	0	888
0	29	1	3	0	888	888	888	888	888	888	2	10	888	888	14	10	0	888	1	0	0	0	0	1	0	0	888	888	1	0	888	0	888	0	888	0	888	8	6	6	0	888	888	888	888	888	888	0	888
0	44	1	1	1	1	8	888	888	888	888	4	1	3	0	17	7	0	888	1	0	1	0	0	0	0	0	888	888	888	0	888	0	888	1	2	0	888	10	8	6	0	888	888	888	888	888	888	0	888
0	35	1	3	0	888	888	888	888	888	888	3	6	888	888	19	7	0	888	1	0	0	0	0	1	0	0	888	888	888	0	888	1	1	0	888	0	888	8	6	6	0	888	888	888	888	888	888	0	888
0	49	1	1	1	2	10	13	888	888	888	4	8	4	1	4	10	0	888	1	0	1	0	0	0	0	0	888	888	888	0	888	1	1	0	888	0	888	7	5	5	0	888	888	888	888	888	888	0	888
0	32	1	3	0	888	888	888	888	888	888	3	10	888	888	27	10	0	888	1	0	0	0	0	1	0	0	888	888	2	1	1	1	1	0	888	0	888	8	1	1	0	888	888	888	888	888	888	0	888
0	38	1	2	0	888	888	888	888	888	888	3	1	3	6	4	10	0	888	1	0	1	0	0	0	0	0	888	888	888	1	1	1	1	0	888	0	888	7	7	7	0	888	888	888	888	888	888	0	888
0	39	1	4	1	1	10	888	888	888	888	3	6	888	888	14	10	0	888	1	0	0	0	0	1	0	0	888	888	1	0	888	1	1	1	1	0	888	7	1	1	0	888	888	888	888	888	888	0	888
1	45	1	2	0	888	888	888	888	888	888	4	0	4	13	11	20	0	888	1	0	1	0	0	0	0	0	888	888	888	0	888	1	1	0	888	0	888	7	5	5	0	888	888	888	888	888	888	0	888
0	43	1	2	0	888	888	888	888	888	888	4	13	4	999	11	20	0	888	1	0	0	0	0	0	0	0	888	888	888	0	888	1	2	0	888	0	888	8	1	1	1	1	0	1	1	0	0	1	1
1	34	1	1	1	1	5	888	888	888	888	3	6	3	6	3	15	0	888	1	0	1	1	0	0	0	0	999	888	888	0	888	1	1	0	888	0	888	7	8	8	1	0	0	1	0	0	0	1	0
0	36	1	1	1	1	5	888	888	888	888	3	6	3	6	3	15	0	888	1	0	1	0	0	0	0	0	888	888	888	0	888	1	2	0	888	0	888	8	5	5	1	0	0	1	1	0	0	1	0
0	46	1	1	1	1	9	888	888	888	888	4	7	4	4	14	21	0	888	1	0	1	0	0	0	0	0	888	888	888	0	888	1	2	1	2	0	888	8	5	5	0	888	888	888	888	888	888	0	888
1	35	1	3	0	888	888	888	888	888	888	3	6	888	888	1	7	0	888	1	0	0	0	0	1	0	0	888	888	1	1	1	1	1	0	888	0	888	7	7	7	1	0	0	1	1	0	0	1	0
0	30	1	3	0	888	888	888	888	888	888	3	6	888	888	1	7	0	888	1	0	0	0	0	1	0	0	888	888	3	1	2	0	888	0	888	0	888	999	3	3	0	888	888	888	888	888	888	0	888
0	37	1	3	0	888	888	888	888	888	888	3	1	888	888	11	30	0	888	2	0	0	0	0	0	1	0	888	888	888	0	888	1	1	1	3	0	888	10	1	1	0	888	888	888	888	888	888	0	888
0	33	1	3	0	888	888	888	888	888	888	3	1	888	888	29	15	0	888	1	0	1	0	0	0	0	0	888	888	888	1	1	0	888	0	888	0	888	8	8	10	1	1	0	1	1	0	0	1	1
0	39	1	3	999	888	888	888	888	888	888	3	13	888	888	14	10	0	888	1	0	0	0	0	1	0	0	888	888	1	1	2	1	2	1	2	0	888	7	1	1	0	888	888	888	888	888	888	0	888
1	30	1	3	0	888	888	888	888	888	888	3	1	888	888	5	10	0	888	1	0	0	0	0	1	0	0	888	888	2	0	888	1	1	0	888	0	888	7	5	5	1	0	0	1	0	0	0	1	0
0	32	1	3	0	888	888	888	888	888	888	3	6	888	888	5	10	0	888	1	0	0	0	0	1	0	0	888	888	2	1	1	1	1	0	888	0	888	10	1	1	0	888	888	888	888	888	888	0	888
0	30	1	3	0	888	888	888	888	888	888	3	10	888	888	1	7	0	888	1	0	0	0	0	1	0	0	888	888	2	1	1	0	888	0	888	0	888	8	1	1	0	888	888	888	888	888	888	0	888
0	31	1	3	0	888	888	888	888	888	888	3	10	888	888	1	7	0	888	1	0	0	0	0	1	0	0	888	888	2	0	888	1	1	0	888	0	888	10	2	2	0	888	888	888	888	888	888	0	888
0	37	1	1	0	888	888	888	888	888	888	4	7	999	888	27	15	0	888	1	0	1	0	0	0	0	0	888	888	888	0	888	1	1	1	1	0	888	7	1	1	0	888	888	888	888	888	888	1	1
0	36	1	3	0	888	888	888	888	888	888	4	13	888	888	15	10	0	888	2	1	0	0	0	0	0	0	888	888	888	1	2	0	888	0	888	0	888	10	1	1	0	888	888	888	888	888	888	0	888
0	40	1	1	0	888	888	888	888	888	888	4	7	4	1	4	15	0	888	1	0	1	0	0	0	0	0	888	888	888	1	1	1	2	0	888	0	888	7	7	7	1	0	0	1	0	0	0	1	0
0	34	1	2	0	888	888	888	888	888	888	3	6	3	999	5	10	0	888	1	0	1	0	0	0	0	0	888	888	888	0	888	0	888	0	888	0	888	7	5	5	1	0	0	1	0	0	0	1	0
0	31	1	3	0	888	888	888	888	888	888	3	7	888	888	29	15	0	888	1	0	1	0	0	0	0	0	888	888	888	1	1	0	888	0	888	0	888	8	5	6	1	1	0	1	0	0	0	1	1
0	27	1	3	0	888	888	888	888	888	888	3	10	888	888	1	7	0	888	1	0	0	0	0	1	0	0	888	888	3	0	888	0	888	0	888	0	888	10	5	5	0	888	888	888	888	888	888	0	888
1	33	1	3	0	888	888	888	888	888	888	3	1	888	888	1	7	0	888	1	0	0	0	0	1	0	0	888	888	2	1	2	0	888	0	888	0	888	8	1	1	0	888	888	888	888	888	888	0	888
0	41	1	1	1	1	7	888	888	888	888	2	6	3	6	11	10	0	888	2	1	0	0	0	0	0	0	888	888	888	1	1	1	1	1	1	0	888	6	1	1	0	888	888	888	888	888	888	0	888
0	43	1	3	0	888	888	888	888	888	888	4	1	888	888	14	15	0	888	1	1	0	0	0	0	0	0	888	888	888	0	888	1	4	0	888	0	888	10	3	3	0	888	888	888	888	888	888	0	888
0	36	1	1	1	1	3	888	888	888	888	3	6	3	999	15	999	0	888	2	1	0	0	0	0	0	0	888	888	888	1	1	1	1	1	3	0	888	8	1	1	0	888	888	888	888	888	888	0	888
1	26	1	3	0	888	888	888	888	888	888	3	6	888	888	31	10	0	888	1	0	0	0	0	1	0	0	888	888	1	0	888	1	1	0	888	0	888	9	4	6	0	888	888	888	888	888	888	0	888
1	28	1	3	0	888	888	888	888	888	888	2	7	888	888	1	12	19	12	1	0	0	0	0	1	0	0	888	888	5	999	888	999	888	999	888	0	888	8	6	6	0	888	888	888	888	888	888	0	888
0	27	1	3	0	888	888	888	888	888	888	3	13	888	888	27	20	0	888	3	0	1	0	0	0	0	0	888	888	888	1	2	1	1	1	1	0	888	9	2	3	1	0	1	1	0	0	0	1	0
1	30	1	1	1	1	1	888	888	888	888	3	1	4	3	2	9	0	888	1	0	1	0	0	0	0	0	888	888	888	1	1	1	1	0	888	0	888	8	2	1	0	888	888	888	888	888	888	0	888
0	46	1	1	1	2	15	11	888	888	888	2	6	3	1	27	9	0	888	1	0	1	0	0	0	0	0	888	888	888	0	888	1	1	0	888	0	888	7	4	5	0	888	888	888	888	888	888	0	888
0	21	1	3	0	888	888	888	888	888	888	3	7	888	888	17	10	0	888	1	0	0	0	0	1	0	0	888	888	2	0	888	0	888	1	1	0	888	9	5	5	1	0	0	1	0	1	0	1	0
1	23	1	3	0	888	888	888	888	888	888	3	9	888	888	12	62	0	888	5	1	0	0	0	0	0	0	888	888	888	0	888	1	1	1	1	0	888	8	1	1	0	888	888	888	888	888	888	0	888
0	22	1	3	0	888	888	888	888	888	888	3	6	0	888	1	7	0	888	1	0	0	0	0	1	0	0	888	888	3	0	888	0	888	0	888	0	888	8	1	1	0	888	888	888	888	888	888	0	888
1	30	1	3	0	888	888	888	888	888	888	3	5	888	888	14	12	0	888	1	0	0	0	0	0	0	0	888	888	888	1	1	0	888	0	888	0	888	9	2	2	0	888	888	888	888	888	888	0	888
0	33	1	3	0	888	888	888	888	888	888	3	10	888	888	1	8	0	888	1	0	0	0	0	0	0	0	888	888	888	0	888	0	888	1	1	0	888	7	3	3	0	888	888	888	888	888	888	0	888
1	30	1	1	1	1	2	888	888	888	888	3	3	3	1	3	10	0	888	1	0	1	0	0	0	0	888	888	1	888	1	1	0	888	0	888	0	888	8	2	4	0	888	888	888	888	888	888	0	888
0	25	1	3	0	888	888	888	888	888	888	2	6	888	888	1	8	0	888	1	0	0	0	0	1	0	0	888	888	2	0	888	0	888	0	888	0	888	9	2	1	0	888	888	888	888	888	888	0	888
0	30	1	3	0	888	888	888	888	888	888	2	10	888	888	3	12	0	888	1	0	0	0	0	0	0	0	888	888	888	0	888	1	1	0	888	0	888	6	6	6	0	888	888	888	888	888	888	0	888
0	30	1	1	0	888	888	888	888	888	888	4	7	4	7	11	20	0	888	1	0	1	0	0	0	0	0	888	888	888	1	1	1	1	0	888	0	888	10	2	6	1	1	0	0	1	0	0	1	1
1	31	1	1	0	888	888	888	888	888	888	4	3	4	7	3	10	0	888	1	0	1	0	0	0	0	0	888	888	888	1	1	1	1	1	1	0	888	10	2	5	1	1	0	0	1	0	0	1	1
1	21	1	3	1	1	1	888	888	888	888	999	5	888	888	1	8	0	888	1	0	0	1	0	0	0	0	1	888	888	0	888	0	888	0	888	0	888	8	4	6	0	888	888	888	888	888	888	0	888
1	32	1	1	0	888	888	888	888	888	888	3	0	3	10	18	10	0	888	1	0	0	0	0	0	0	0	888	888	888	1	2	0	888	1	1	0	888	7	2	3	0	888	888	888	888	888	888	0	888
0	32	1	3	0	888	888	888	888	888	888	3	10	888	888	1	7	0	888	1	0	0	0	0	1	0	0	888	888	3	1	1	1	1	0	888	0	888	10	2	4	1	1	0	0	1	0	0	1	1
0	39	1	3	999	888	888	888	888	888	888	999	7	888	888	14	20	27	20	3	0	1	0	0	0	0	0	888	888	888	1	1	0	888	1	2	0	888	8	2	2	0	888	888	888	888	888	888	0	888
0	33	1	1	1	1	3	888	888	888	888	3	10	3	0	1	10	0	888	1	0	1	1	0	0	0	0	1	888	888	0	888	0	888	1	1	0	888	7	5	5	0	888	888	888	888	888	888	0	888
0	65	1	1	1	2	30	27	888	888	888	4	6	4	6	18	15	0	888	1	0	1	0	0	0	0	0	888	888	888	1	1	1	2	1	3	0	888	10	1	1	0	888	888	888	888	888	888	0	888
0	31	1	2	0	888	888	888	888	888	888	3	10	888	888	28	15	0	888	1	0	0	0	0	1	0	0	888	888	3	1	1	1	1	0	888	0	888	10	3	3	0	888	888	888	888	888	888	0	888
1	33	1	3	0	888	888	888	888	888	888	4	1	888	888	28	15	0	888	1	0	0	0	0	1	0	0	888	888	3	1	3	1	2	1	1	0	888	8	7	7	1	0	0	1	0	0	0	1	0
0	29	1	3	0	888	888	888	888	888	888	3	7	888	888	1	7	0	888	1	0	0	0	0	1	0	0	888	888	1	1	1	1	1	1	1	0	888	10	1	1	0	888	888	888	888	888	888	0	888
1	32	1	3	0	888	888	888	888	888	888	4	2	888	888	28	15	0	888	1	0	0	0	0	1	0	0	888	888	3	1	1	1	1	0	888	0	888	10	1	1	0	888	888	888	888	888	888	0	888
1	36	1	1	1	1	6	888	888	888	888	4	4	3	7	2	12	0	888	1	0	1	1	0	0	0	0	1	888	888	1	3	1	2	1	2	0	888	9	1	1	1	1	1	1	0	0	0	1	1
1	30	1	1	999	888	888	888	888	888	888	3	6	3	6	21	8	0	888	1	0	1	0	0	0	0	0	888	888	888	1	2	1	1	0	888	0	888	9	5	5	1	1	0	1	0	1	1	1	1
0	38	1	1	0	888	888	888	888	888	888	4	4	4	8	31	10	0	888	1	0	1	0	0	0	0	0	888	888	888	1	1	1	2	1	3	0	888	10	3	3	1	1	0	0	1	0	0	1	1
1	36	1	1	0	888	888	888	888	888	888	4	7	4	8	5	10	0	888	1	0	1	0	0	0	0	0	888	888	888	1	2	1	1	1	1	0	888	10	2	2	1	1	0	0	1	0	0	1	1
0	34	1	1	0	888	888	888	888	888	888	3	6	4	6	31	999	0	888	1	0	1	0	0	0	0	0	888	888	888	1	1	0	888	0	888	0	888	10	3	3	1	1	0	0	1	0	0	1	1
1	29	1	2	0	888	888	888	888	888	888	4	7	4	4	1	7	0	888	1	0	1	0	0	0	0	0	888	888	888	1	2	1	1	1	1	0	888	10	2	1	1	1	0	0	1	0	0	1	1
1	35	1	3	0	888	888	888	888	888	888	3	6	888	888	1	10	0	888	1	0	0	0	0	1	0	0	888	888	1	1	1	0	888	1	1	0	888	10	2	1	1	1	0	0	1	0	0	1	1
1	26	1	3	0	888	888	888	888	888	888	3	6	888	888	12	10	0	888	1	0	0	0	0	0	0	0	888	888	888	0	888	1	1	1	1	0	888	9	1	1	0	888	888	888	888	888	888	0	888
1	39	1	1	1	2	18	15	888	888	888	3	7	4	7	31	11	0	888	1	0	1	1	0	0	0	0	2	888	888	1	2	1	1	1	1	0	888	8	4	7	0	888	888	888	888	888	888	0	888
0	22	1	3	0	888	888	888	888	888	888	3	9	88	888	31	9	0	888	1	0	0	0	0	1	0	0	888	888	3	0	888	1	1	0	888	0	888	8	2	2	1	0	0	1	0	0	0	0	888
0	28	3	2	0	888	888	888	888	888	888	2	6	3	1	1	7	0	888	1	999	999	999	999	999	999	999	888	888	888	1	1	0	888	0	888	0	888	7	1	1	0	888	888	888	888	888	888	0	888
0	31	1	1	0	888	888	888	888	888	888	4	7	4	2	31	10	0	888	1	0	1	0	0	0	0	0	888	888	888	1	1	1	1	0	888	0	888	10	3	3	1	1	0	0	1	0	0	1	1
1	40	1	1	1	2	13	9	888	888	888	4	3	4	4	30	10	0	888	1	0	1	0	0	0	0	0	888	888	888	1	1	0	888	1	1	0	888	10	5	3	1	1	0	0	1	0	0	1	1
0	43	1	1	1	2	13	9	888	888	888	4	4	4	3	30	10	0	888	1	0	1	0	0	0	0	0	888	888	888	1	2	1	1	1	3	0	888	10	5	3	1	1	0	0	1	0	0	1	1
0	32	4	3	1	2	6	2	888	888	888	3	15	888	888	14	22	0	888	4	0	0	1	1	0	0	0	2	1	888	1	1	1	2	0	888	0	888	8	1	1	0	888	888	888	888	888	888	0	888
1	28	1	3	0	888	888	888	888	888	888	3	6	888	888	17	9	0	888	1	0	0	0	0	1	0	0	888	888	1	1	1	1	1	1	2	0	888	8	6	6	1	0	1	1	0	0	0	1	0
1	26	1	3	0	888	888	888	888	888	888	3	6	888	888	17	10	0	888	1	0	0	0	0	1	0	0	888	888	3	1	2	1	1	0	888	0	888	10	3	2	1	1	0	0	1	0	0	1	1
0	29	1	3	0	888	888	888	888	888	888	3	0	888	888	27	13	0	888	1	0	0	0	0	1	0	0	888	888	2	0	888	1	2	0	888	0	888	10	2	2	0	888	888	888	888	888	888	0	888
0	25	1	3	0	888	888	888	888	888	888	3	10	888	888	1	15	0	888	1	0	0	0	0	1	0	0	888	888	5	1	1	0	888	0	888	0	888	10	2	1	1	1	0	0	1	0	0	1	1
1	27	1	3	0	888	888	888	888	888	888	3	2	888	888	1	999	0	888	999	0	0	0	0	0	1	0	888	888	888	1	1	1	1	0	888	0	888	10	2	1	1	1	0	0	1	0	0	1	1
0	27	1	1	0	888	888	888	888	888	888	3	6	3	6	27	15	0	888	1	0	1	0	0	0	0	0	888	888	888	1	1	1	1	0	888	0	888	9	1	1	1	1	0	0	0	1	0	1	1
0	26	1	2	0	888	888	888	888	888	888	3	6	3	5	9	11	0	888	1	0	1	0	0	0	0	0	888	888	888	1	1	0	888	0	888	0	888	8	6	6	0	888	888	888	888	888	888	0	888
1	36	1	2	0	888	888	888	888	888	888	3	1	3	11	7	10	0	888	1	0	1	0	0	0	0	0	888	888	888	1	4	1	7	1	5	0	888	10	4	3	1	1	1	0	1	0	0	1	1
0	38	1	1	1	1	8	888	888	888	888	4	7	4	3	16	15	0	888	1	0	1	1	0	0	0	0	1	888	888	1	1	1	2	1	3	0	888	10	3	2	1	1	0	0	1	0	0	1	1
1	30	1	3	0	888	888	888	888	888	888	3	2	888	888	1	10	0	888	1	0	0	0	0	1	0	0	888	888	3	1	1	1	1	0	888	0	888	10	2	1	1	1	0	0	1	0	0	1	1
0	35	1	1	1	1	5	888	888	888	888	3	10	3	5	1	7	0	888	1	0	1	1	0	0	0	0	1	888	888	0	888	0	888	0	888	0	888	8	2	1	1	1	0	0	1	0	0	1	1
1	27	1	3	0	888	888	888	888	888	888	4	7	888	888	2	15	0	888	1	0	0	0	0	1	0	0	8888	888	1	1	1	1	2	1	2	0	888	8	1	1	0	888	888	888	888	888	888	0	888
0	26	1	3	0	888	888	888	888	888	888	3	10	888	888	1	7	0	888	1	0	0	0	0	1	0	0	888	888	3	1	1	1	1	0	888	0	888	8	2	1	1	1	0	0	1	0	0	1	1
0	23	1	3	0	888	888	888	888	888	888	3	10	888	888	1	7	0	888	1	0	0	0	0	1	0	0	888	888	5	1	1	1	1	0	888	0	888	10	2	1	1	1	0	0	1	0	0	1	1
0	30	1	2	0	888	888	888	888	888	888	3	1	3	1	27	8	0	888	1	0	1	0	0	0	0	0	888	888	888	1	1	1	2	0	888	0	888	8	1	1	0	888	888	888	888	888	888	0	888
1	22	1	3	0	888	888	888	888	888	888	3	1	888	888	12	24	0	888	2	1	0	0	0	0	0	0	888	888	888	0	888	1	1	1	1	0	888	9	1	1	0	888	888	888	888	888	888	0	888
0	24	1	3	0	888	888	888	888	888	888	2	10	888	888	1	7	0	888	1	0	0	0	0	1	0	0	888	888	7	0	888	0	888	0	888	10	2	1	1	0	0	0	0	0	1	0	0	1	0
1	27	1	3	0	888	888	888	888	888	888	3	6	888	888	1	7	0	888	1	0	0	0	0	1	0	0	888	888	3	1	1	1	1	1	1	0	888	10	2	1	1	0	1	0	1	0	0	1	0
1	40	1	1	1	1	16	888	888	888	888	4	3	3	7	27	10	0	888	1	0	1	1	0	0	0	0	1	888	888	1	1	1	1	1	1	0	888	9	1	1	0	888	888	888	888	888	888	0	888
0	33	1	3	0	888	888	888	888	888	888	3	11	888	888	21	6	17	6	1	0	0	0	0	1	0	0	888	888	1	0	888	0	888	1	1	0	888	8	6	6	1	1	0	1	0	0	0	1	1
0	31	1	1	1	2	888	888	888	888	888	3	10	3	6	1	7	0	888	1	0	1	1	0	0	0	0	1	888	888	1	1	1	1	0	888	0	888	10	2	1	1	1	0	0	1	0	0	1	1
1	33	1	1	1	2	4	2	888	888	888	4	7	4	7	5	10	0	888	1	0	1	1	0	0	0	0	2	888	888	1	2	1	1	1	1	0	888	10	3	2	1	1	1	1	1	0	0	1	1
1	30	1	3	0	888	888	888	888	888	888	4	7	888	888	3	12	0	888	1	0	0	0	0	1	0	0	888	888	2	1	1	1	2	0	888	0	888	8	2	2	0	888	888	888	888	888	888	0	888
0	25	1	3	0	888	888	888	888	888	888	3	7	888	888	9	9	0	888	1	0	0	0	1	1	0	0	888	1	2	0	888	1	2	0	888	0	888	8	4	6	0	888	888	888	888	888	888	0	888
1	33	1	1	1	1	2	888	888	888	888	4	7	4	7	17	10	0	888	1	0	1	1	0	0	0	0	1	888	888	1	1	1	1	1	1	0	888	10	2	1	1	1	0	0	1	0	0	1	1
1	24	1	3	0	888	888	888	888	888	888	3	1	888	888	31	10	0	888	1	0	0	0	0	1	0	0	888	888	1	1	1	0	888	0	888	0	888	9	2	2	0	888	888	888	888	888	888	0	888
1	29	1	3	0	888	888	888	888	888	888	3	1	888	888	1	7	0	888	1	0	0	0	0	1	0	0	888	888	1	1	1	1	1	0	888	0	888	10	1	1	1	0	0	0	1	0	0	1	0
0	41	1	2	1	1	12	888	888	888	888	2	10	888	888	27	10	0	888	1	0	1	0	0	0	0	0	888	888	888	0	888	0	888	0	888	0	888	7	1	1	0	0	888	888	888	888	888	0	888
0	21	1	3	0	888	888	888	888	888	888	3	9	888	888	9	10	0	888	1	0	0	0	1	0	0	0	888	3	888	0	888	1	1	0	888	0	888	9	2	6	1	0	0	1	0	0	0	0	888
1	25	1	3	0	888	888	888	888	888	888	2	5	888	888	1	10	0	888	1	0	0	0	0	1	0	0	888	888	888	0	888	0	888	0	888	0	888	8	1	1	0	888	888	888	888	888	888	0	888
1	26	1	3	0	888	888	888	888	888	888	3	6	888	888	3	12	0	888	1	0	0	0	0	1	0	0	888	888	1	1	2	0	888	0	888	0	888	9	2	2	0	888	888	888	888	888	888	0	888
1	33	1	2	0	888	888	888	888	888	888	4	7	4	12	5	20	0	888	1	0	1	0	0	0	0	0	888	88	888	1	3	1	2	1	2	0	888	8	1	1	1	1	0	1	0	1	0	1	1
0	39	1	1	1	2	16	14	888	888	888	2	10	3	7	1	9	0	888	1	0	1	1	0	0	0	0	2	888	888	0	888	0	888	1	1	0	888	7	6	6	0	888	888	888	888	888	888	0	888
0	22	1	3	0	888	888	888	888	888	888	3	9	888	888	1	7	0	888	1	0	0	0	0	1	0	0	888	888	1	0	888	0	888	0	888	0	888	8	1	1	0	888	888	888	888	888	888	0	888
1	27	1	3	0	888	888	888	888	888	888	2	6	888	888	9	10	31	5	1	0	0	0	0	1	0	0	888	888	888	0	888	1	1	0	888	0	888	8	6	6	1	0	0	1	0	0	0	1	0
0	35	1	3	0	888	888	888	888	888	888	2	6	888	888	23	10	29	4	1	0	0	0	0	1	0	0	888	88	1	0	888	0	888	1	1	0	888	7	3	4	0	888	888	888	888	888	888	0	888
1	31	1	3	0	888	888	888	888	888	888	4	7	888	888	3	10	0	888	1	0	0	0	0	1	0	0	888	888	3	1	1	1	1	1	1	0	888	9	5	5	1	1	0	0	1	0	0	1	1
0	33	999	1	1	1	2	888	888	888	888	2	10	3	0	1	6	0	888	1	0	1	1	0	0	0	0	1	888	888	0	888	0	888	1	1	0	888	8	6	6	0	888	888	888	888	888	888	0	888
1	26	1	3	0	888	888	888	888	888	888	3	2	888	888	1	10	0	888	1	0	0	0	0	1	0	0	888	888	3	1	1	1	1	0	888	0	888	10	2	1	1	1	0	0	1	0	0	1	1
1	27	1	3	0	888	888	888	888	888	888	3	1	888	888	15	14	0	888	3	0	1	0	0	0	0	0	888	888	888	1	2	0	888	0	888	0	888	8	4	6	0	888	888	888	888	888	888	0	888
1	22	1	3	0	888	888	888	888	888	888	3	7	888	888	12	10	0	888	1	0	0	0	0	0	0	1	888	888	1	0	888	1	1	1	1	0	888	8	1	1	0	888	888	888	888	888	888	0	888
0	30	1	2	0	888	888	888	888	888	888	4	7	4	7	37	15	0	888	1	0	1	0	0	0	0	0	888	888	888	1	2	1	1	1	3	0	888	10	3	4	1	1	0	0	1	0	0	1	1
0	32	1	2	0	888	888	888	888	888	888	3	10	3	1	1	7	0	888	1	0	1	0	0	0	0	0	888	888	888	1	1	1	1	1	2	0	888	10	2	2	1	1	0	0	1	0	0	1	1
1	31	1	3	0	888	888	888	888	888	888	4	7	888	888	38	15	0	888	1	0	0	0	0	1	0	0	888	888	1	1	1	1	2	1	1	0	888	10	5	7	1	1	1	0	1	0	0	1	1
0	40	1	1	1	1	10	888	888	888	888	4	3	4	8	39	10	0	888	1	0	1	1	0	0	0	0	1	888	888	1	3	1	2	1	4	0	888	10	4	6	1	1	0	0	1	0	0	1	1
0	33	1	1	0	888	888	888	888	888	888	3	7	4	4	1	7	0	888	1	0	1	0	0	0	0	0	888	888	888	1	1	0	888	0	888	0	888	10	2	2	1	1	0	0	1	0	0	1	1
1	31	1	3	0	888	888	888	888	888	888	3	6	888	888	1	10	0	888	1	0	0	0	0	1	0	0	888	888	3	1	1	1	1	0	888	0	888	10	2	2	1	1	0	0	1	0	0	1	1
0	43	1	1	1	2	15	13	888	888	888	3	1	3	1	1	999	0	888	1	0	1	1	0	0	0	0	2	888	888	1	1	1	1	1	1	0	888	10	2	1	1	1	0	0	1	0	0	1	1
0	22	1	3	0	888	888	888	888	888	888	3	9	888	888	3	11	0	888	1	0	0	0	0	1	0	0	888	888	3	0	888	1	1	0	888	0	888	9	2	2	0	888	888	888	888	888	888	0	888
1	39	1	1	0	888	888	888	888	888	888	2	6	2	1	1	6	0	888	1	0	1	0	1	0	0	0	888	6	888	1	1	0	888	0	888	0	888	7	6	6	0	888	888	888	888	888	888	0	888
1	28	1	3	0	888	888	888	888	888	888	3	6	888	888	1	10	0	888	1	0	0	0	0	1	0	0	888	888	5	1	1	1	1	1	1	0	888	10	2	1	1	1	0	0	1	0	0	1	1
0	37	1	3	0	888	888	888	888	888	888	3	1	888	888	14	12	0	888	1	0	0	0	0	1	0	0	888	888	2	0	888	1	1	1	2	0	888	8	1	1	0	888	888	888	888	888	888	0	888
1	30	1	1	0	888	888	888	888	888	888	4	1	4	1	29	12	0	888	1	0	1	0	0	0	0	0	888	888	888	0	888	1	1	0	888	0	888	10	8	8	1	1	0	1	1	0	0	1	1
1	29	1	3	0	888	888	888	888	888	888	3	6	888	888	15	90	0	888	2	1	0	0	0	0	0	0	888	888	888	0	888	1	1	1	3	0	888	8	1	1	0	888	888	888	888	888	888	0	888
0	40	1	3	0	888	888	888	888	888	888	3	6	888	888	14	12	0	888	1	0	0	0	0	1	0	0	888	888	2	1	2	1	2	0	888	0	888	8	6	6	0	888	888	888	888	888	888	0	888
1	30	1	3	0	888	888	888	888	888	888	3	2	888	888	3	10	0	888	1	0	0	0	0	1	0	0	888	888	3	1	2	1	1	0	888	0	888	10	4	4	1	1	0	0	1	0	0	1	1
1	30	1	3	0	888	888	888	888	888	888	3	6	888	888	2	10	0	888	1	0	0	0	0	1	0	0	888	888	1	1	1	1	1	1	1	0	888	10	4	4	1	1	0	0	1	0	0	1	1
0	29	1	3	0	888	888	888	888	888	888	4	7	888	888	36	10	0	888	1	0	0	0	0	1	0	0	888	888	1	1	1	1	1	0	888	0	888	10	4	3	1	1	0	0	1	0	0	1	1
0	33	1	3	0	888	888	888	888	888	888	3	10	888	888	3	10	0	888	1	0	0	0	0	1	0	0	888	888	3	1	1	1	1	1	2	0	888	10	3	3	1	1	0	0	1	0	0	1	1
1	26	1	3	0	888	888	888	888	888	888	3	6	888	888	1	10	0	888	1	0	0	0	0	1	0	0	888	888	3	1	1	1	1	0	888	0	888	10	2	2	1	1	0	0	1	0	0	1	1
1	25	1	3	0	888	888	888	888	888	888	3	6	888	888	1	10	0	888	1	0	0	0	0	1	0	0	888	888	4	1	2	1	1	0	888	0	888	10	2	2	1	1	0	0	1	0	0	1	1
1	31	1	2	0	888	888	888	888	888	888	2	7	3	10	2	10	0	888	1	0	1	0	0	0	0	0	888	888	888	0	888	0	888	0	888	0	888	9	3	3	1	1	0	0	1	0	0	1	1
0	37	1	1	0	888	888	888	888	888	888	2	7	3	7	36	10	0	888	1	0	1	0	0	0	0	0	888	888	888	0	888	0	888	0	888	0	888	10	4	3	1	1	0	0	1	0	0	1	1
1	30	1	3	0	888	888	888	888	888	888	4	7	888	888	3	10	0	888	1	1	0	0	0	0	0	0	888	888	888	0	888	0	888	0	888	0	888	8	3	3	1	1	0	0	1	0	0	1	1
0	33	1	3	0	888	888	888	888	888	888	0	12	888	888	1	10	0	888	1	0	0	0	0	1	0	0	888	888	15	0	888	0	888	0	888	0	888	10	2	2	1	1	0	0	1	0	0	1	1
0	29	1	3	0	888	888	888	888	888	888	4	4	888	888	4	15	0	888	1	0	0	0	0	1	0	0	888	888	1	1	1	1	2	1	1	0	888	10	3	3	1	1	0	0	1	0	0	1	1
0	30	1	3	0	888	888	888	888	888	888	3	1	888	888	2	10	0	888	1	0	0	0	0	1	0	0	888	888	888	1	1	1	1	1	1	0	888	10	3	3	1	1	0	0	1	0	0	1	1
1	28	1	1	0	888	888	888	888	888	888	4	7	3	6	1	10	0	888	1	0	1	0	0	0	0	0	888	888	888	0	888	0	888	0	888	0	888	9	2	2	1	1	0	0	1	0	0	1	1
0	28	1	3	0	888	888	888	888	888	888	3	10	888	888	4	10	0	888	1	0	0	0	0	1	0	0	888	888	3	0	888	0	888	0	888	0	888	10	3	3	1	1	0	0	1	0	0	1	1
1	28	1	1	0	888	888	888	888	888	888	4	4	4	4	2	10	0	888	1	0	1	0	0	0	0	0	888	888	888	0	888	0	888	0	888	0	888	10	3	3	1	1	0	0	1	0	0	1	1
0	24	1	3	0	888	888	888	888	888	888	3	5	888	888	1	10	0	888	1	0	0	0	0	1	0	0	888	888	3	1	1	1	1	0	888	0	888	10	2	1	1	1	0	0	1	0	0	1	1
0	34	1	3	0	888	888	888	888	888	888	4	7	888	888	16	10	0	888	1	0	0	0	0	1	0	0	888	888	1	1	1	1	2	1	2	0	888	10	3	3	1	1	0	0	1	1	0	1	1
0	40	1	1	1	2	15	13	888	888	888	4	7	4	7	5	20	0	888	1	0	1	1	0	0	0	0	2	888	888	1	1	1	2	1	3	0	888	10	2	2	1	1	0	0	1	0	0	1	1
0	38	1	1	1	2	15	13	888	888	888	4	7	4	7	5	20	0	888	1	0	1	1	0	0	0	0	2	888	888	1	3	1	5	1	2	0	888	10	2	2	1	1	0	0	1	0	0	1	1
1	43	1	2	0	888	888	888	888	888	888	3	16	3	6	1	12	0	888	1	0	0	0	0	1	0	0	888	888	5	0	888	0	888	0	888	0	888	10	2	1	1	1	0	0	1	0	0	1	1
0	31	1	1	0	888	888	888	888	888	888	3	1	2	0	16	10	0	888	2	1	0	0	0	0	0	0	888	888	888	0	888	0	888	0	888	0	888	10	3	3	1	1	0	0	1	0	0	1	1
1	24	1	3	0	888	888	888	888	888	888	3	6	888	888	1	10	0	888	1	0	0	0	1	0	0	0	888	3	888	0	888	1	1	0	888	0	888	10	2	2	1	0	0	1	1	0	0	1	0
1	31	1	3	0	888	888	888	888	888	888	4	4	888	888	1	10	0	888	1	0	0	0	0	1	0	0	888	888	3	1	1	1	1	0	888	0	888	10	2	2	1	1	0	0	1	0	0	1	1
0	31	1	3	0	888	888	888	888	888	888	3	6	888	888	1	10	0	888	1	0	0	0	0	1	0	0	888	888	1	1	1	0	888	0	888	0	888	10	2	2	1	1	0	0	1	0	0	1	1
0	32	1	2	0	888	888	888	888	888	888	4	4	3	0	1	15	0	888	1	0	1	0	0	0	0	0	888	888	888	0	888	1	1	1	1	0	888	10	2	2	1	1	1	0	1	0	0	1	1
0	32	1	3	0	888	888	888	888	888	888	3	7	888	888	3	10	0	888	2	0	0	0	0	0	1	0	888	888	888	1	1	1	1	0	888	0	888	9	3	3	1	1	0	0	1	0	0	1	1
0	30	1	2	0	888	888	888	888	888	888	4	7	3	2	12	10	0	888	1	0	1	0	0	0	0	0	888	888	888	1	1	1	1	1	1	0	888	10	2	2	1	1	0	0	1	0	0	1	1
0	38	1	3	0	888	888	888	888	888	888	3	1	888	888	1	10	0	888	1	0	0	0	0	1	0	0	888	888	1	1	1	1	1	1	1	0	888	10	2	2	1	1	0	0	1	0	0	1	1
1	29	1	3	0	888	888	888	888	888	888	4	3	888	888	1	10	0	888	1	0	0	0	0	1	0	0	888	888	1	1	1	1	1	0	888	0	888	10	2	2	1	1	0	0	1	0	0	1	1
1	28	1	3	0	888	888	888	888	888	888	3	6	888	888	1	10	0	888	1	0	0	0	0	1	0	0	888	888	1	1	1	1	1	1	1	0	888	10	2	2	1	1	0	0	1	0	0	1	1
1	36	1	1	1	1	3	888	888	888	888	4	7	4	1	2	10	0	888	1	0	1	1	0	0	0	0	1	888	888	1	1	1	2	1	1	0	888	10	2	2	1	1	0	0	0	0	0	1	1
0	38	1	1	1	1	3	888	888	888	888	4	1	4	7	2	10	0	888	1	0	1	1	0	0	0	0	1	888	888	1	1	1	2	1	3	0	888	10	3	3	1	1	0	0	1	0	0	1	1
0	39	1	2	0	888	888	888	888	888	888	4	8	3	6	29	10	0	888	1	0	1	0	0	0	0	0	888	888	888	1	2	1	2	1	3	0	888	10	5	5	1	1	0	0	1	0	0	1	1
0	33	1	3	0	888	888	888	888	888	888	4	6	888	888	1	7	0	888	1	0	0	0	1	1	0	0	888	1	1	1	1	1	1	1	1	0	888	10	2	2	1	1	0	0	1	0	0	1	1
1	32	1	3	0	888	888	888	888	888	888	3	6	888	888	1	7	0	888	1	0	0	0	0	1	0	0	888	888	1	1	1	1	1	1	1	0	888	10	2	2	1	1	0	0	1	0	0	1	1
1	30	1	3	0	888	888	888	888	888	888	3	1	888	888	1	7	0	888	1	0	0	0	0	1	0	0	888	888	1	1	1	1	1	1	2	0	888	10	2	2	1	1	0	0	1	0	0	1	1
0	31	1	3	0	888	888	888	888	888	888	3	6	888	888	1	7	0	888	1	0	0	0	0	1	0	0	888	888	2	1	1	1	1	1	1	0	888	10	2	2	1	1	0	0	1	0	0	1	1
1	26	1	3	0	888	888	888	888	888	888	3	7	888	888	1	7	0	888	1	0	0	0	0	1	0	0	888	888	2	1	1	1	1	1	1	0	888	10	2	2	1	1	0	0	1	0	0	1	1
0	38	1	3	0	888	888	888	888	888	888	4	3	888	888	1	7	0	888	1	0	0	0	0	1	0	0	888	888	2	1	1	1	1	1	1	0	888	10	2	2	1	1	0	0	1	0	0	1	1
0	26	1	3	0	888	888	888	888	888	888	2	10	888	888	1	7	0	888	1	0	0	0	0	1	0	0	888	888	2	1	2	1	1	1	2	0	888	10	2	2	1	1	0	0	1	0	0	1	1
0	26	1	3	0	888	888	888	888	888	888	3	6	888	888	1	7	0	888	1	0	0	0	0	1	0	0	888	888	4	1	1	1	1	1	1	0	888	10	2	2	1	1	0	0	1	0	0	1	1
0	36	1	3	0	888	888	888	888	888	888	4	7	888	888	1	7	0	888	1	0	0	0	0	1	0	0	888	888	3	1	2	1	1	1	4	0	888	10	2	2	1	1	0	0	1	0	0	1	1
0	33	1	3	0	888	888	888	888	888	888	4	7	888	888	1	7	0	888	1	0	0	0	0	1	0	0	888	888	3	1	1	1	1	1	1	0	888	10	2	2	1	1	0	0	1	0	0	1	1
1	31	1	3	0	888	888	888	888	888	888	3	12	888	888	1	7	0	888	1	0	0	0	0	1	0	0	888	888	2	1	1	1	1	1	1	0	888	10	2	2	1	1	0	0	1	0	0	1	1
1	31	1	3	0	888	888	888	888	888	888	4	4	888	888	1	7	0	888	1	0	0	0	0	1	0	0	888	888	4	1	1	1	2	1	1	0	888	10	2	2	1	1	0	0	1	0	0	1	1
1	30	1	3	0	888	888	888	888	888	888	3	7	888	888	1	7	0	888	1	0	0	0	0	1	0	0	888	888	3	1	1	1	1	1	3	0	888	10	2	2	1	1	0	0	1	0	0	1	1
0	30	1	3	0	888	888	888	888	888	888	3	1	888	888	1	7	0	888	1	0	0	0	0	1	0	0	888	888	4	1	2	1	2	1	1	0	888	10	2	2	1	1	0	0	1	0	0	1	1
1	30	1	3	0	888	888	888	888	888	888	3	6	888	888	1	7	0	888	1	0	0	0	0	1	0	0	888	888	3	1	1	1	2	1	3	0	888	10	2	2	1	1	0	0	1	0	0	1	1
0	32	1	2	0	888	888	888	888	888	888	3	6	3	6	1	7	0	888	1	0	1	0	0	0	0	0	888	888	888	1	1	1	1	1	1	0	888	10	2	2	1	1	0	0	1	0	0	1	1
0	33	1	2	0	888	888	888	888	888	888	3	10	3	6	1	7	0	888	1	0	1	0	0	0	0	0	888	888	888	1	1	1	2	1	1	0	888	10	3	3	1	1	0	0	1	0	0	1	1
1	33	1	2	0	888	888	888	888	888	888	4	8	4	7	1	15	0	888	1	0	1	0	0	1	0	0	888	888	2	1	2	1	1	1	2	0	888	10	2	2	1	1	0	0	1	0	0	1	1
1	34	1	2	0	888	888	888	888	888	888	4	7	4	4	1	15	0	888	1	0	1	0	0	1	0	0	888	888	2	1	1	1	2	1	1	0	888	10	2	2	1	1	0	0	1	0	0	1	1
1	30	1	3	0	888	888	888	888	888	888	3	2	888	888	1	10	0	888	1	0	0	0	0	1	0	0	888	888	1	1	1	0	888	0	888	0	888	10	2	2	1	1	0	0	1	0	0	1	1
1	29	1	3	0	888	888	888	888	888	888	4	7	888	888	1	10	0	888	1	0	0	0	0	1	0	0	888	888	1	1	1	1	1	1	1	0	888	10	2	2	1	1	0	0	1	0	0	1	1
0	28	1	3	0	888	888	888	888	888	888	3	1	888	888	1	10	0	888	1	0	0	0	0	1	0	0	888	888	1	1	1	1	1	1	1	0	888	10	1	1	1	1	0	0	1	0	0	1	1
0	27	1	3	0	888	888	888	888	888	888	3	6	888	888	1	10	0	888	1	0	0	0	0	1	0	0	888	888	3	1	1	1	2	1	2	0	888	10	2	1	1	1	0	0	1	0	0	1	1
0	33	1	2	0	888	888	888	888	888	888	3	7	3	2	1	10	0	888	1	0	1	0	0	0	0	0	888	888	888	1	1	1	1	1	1	0	888	10	3	2	1	1	0	0	1	0	0	1	1
1	31	1	2	0	888	888	888	888	888	888	3	1	4	7	1	15	0	888	1	0	1	0	0	0	0	0	888	888	888	1	3	1	2	1	4	0	888	10	2	2	1	1	0	0	1	0	0	1	1
1	28	1	3	0	888	888	888	888	888	888	3	1	888	888	1	7	0	888	1	0	0	0	0	1	0	0	888	888	1	1	1	1	1	1	2	0	888	10	2	2	1	1	0	0	1	0	0	1	1
1	26	1	3	0	888	888	888	888	888	888	3	12	888	888	1	7	0	888	1	0	0	0	0	1	0	0	888	888	1	1	1	0	888	0	888	0	888	10	2	2	1	1	0	0	1	0	0	1	1
0	27	1	3	0	888	888	888	888	888	888	3	10	888	888	1	7	0	888	1	0	0	0	0	1	0	0	888	888	1	1	1	1	1	0	888	0	888	10	2	2	1	1	0	0	1	0	0	1	1
1	30	1	3	0	888	888	888	888	888	888	3	2	888	888	1	7	0	888	1	0	0	0	0	1	0	0	888	888	1	1	1	1	1	1	1	0	888	10	2	2	1	1	0	0	1	0	0	1	1
0	31	1	3	0	888	888	888	888	888	888	3	1	888	888	1	7	0	888	1	0	0	0	0	1	0	0	888	888	1	1	2	1	1	1	2	0	888	10	2	2	1	1	0	0	1	0	0	1	1
0	26	1	3	0	888	888	888	888	888	888	3	10	888	888	1	7	0	888	1	0	0	0	0	1	0	0	888	888	2	1	1	1	1	0	888	0	888	10	2	2	1	1	0	0	1	0	0	1	1
1	26	1	3	0	888	888	888	888	888	888	3	5	888	888	1	7	0	888	1	0	0	0	0	1	0	0	888	888	1	1	1	1	1	0	888	0	888	10	2	2	1	1	0	0	1	0	0	1	1
0	27	1	3	0	888	888	888	888	888	888	3	1	888	888	1	7	0	888	1	0	0	0	0	1	0	0	888	888	1	0	888	1	2	1	1	0	888	10	2	2	1	1	0	0	1	0	0	1	1
0	28	1	3	0	888	888	888	888	888	888	3	1	888	888	1	7	0	888	1	0	0	0	0	1	0	0	888	888	2	1	1	1	1	1	1	0	888	10	2	2	1	1	0	0	1	0	0	1	1
1	26	1	3	0	888	888	888	888	888	888	3	1	888	888	1	7	0	888	1	0	0	0	0	1	0	0	888	888	4	1	2	1	2	1	3	0	888	10	2	2	1	1	0	0	1	0	0	1	1
1	28	1	3	0	888	888	888	888	888	888	3	1	888	888	1	7	0	888	1	0	0	0	0	1	0	0	888	888	2	1	1	1	1	1	1	0	888	10	3	2	1	1	0	0	1	0	0	1	1
1	28	1	3	0	888	888	888	888	888	888	3	16	888	888	1	7	0	888	1	0	0	0	0	1	0	0	888	888	5	1	1	0	888	0	888	0	888	10	2	2	1	1	0	0	1	0	0	1	1
1	25	1	3	0	888	888	888	888	888	888	3	17	888	888	1	7	0	888	1	0	0	0	0	1	0	0	888	888	2	1	1	1	1	0	888	0	888	10	2	2	1	1	0	0	1	0	0	1	1
1	27	1	3	0	888	888	888	888	888	888	3	5	888	888	1	7	0	888	1	0	0	0	0	1	0	0	888	888	1	1	1	1	1	1	1	0	888	10	2	2	1	1	0	0	1	0	0	1	1
1	27	1	3	0	888	888	888	888	888	888	3	5	888	888	1	7	0	888	1	0	0	0	0	1	0	0	888	888	2	0	888	1	1	0	888	0	888	10	2	2	1	1	0	0	1	0	0	1	1
0	30	1	3	0	888	888	888	888	888	888	3	5	888	888	1	7	0	888	1	0	0	0	0	1	0	0	888	888	2	0	888	1	1	0	888	0	888	10	2	2	1	1	0	0	1	0	0	1	1
0	28	1	3	0	888	888	888	888	888	888	3	6	888	888	1	7	0	888	1	0	0	0	0	1	0	0	888	888	2	1	1	1	1	1	1	0	888	10	2	2	1	1	0	0	1	0	0	1	1
0	28	1	3	0	888	888	888	888	888	888	3	7	888	888	1	7	0	888	1	0	0	0	0	1	0	0	888	888	4	0	888	1	1	1	2	0	888	10	3	2	1	1	0	0	1	0	0	1	1
0	31	1	3	0	888	888	888	888	888	888	3	10	888	888	1	7	0	888	1	0	0	0	0	1	0	0	888	888	2	1	1	1	1	1	1	0	888	10	2	2	1	1	0	0	1	0	0	1	1
0	28	1	3	0	888	888	888	888	888	888	3	11	888	888	1	7	0	888	1	0	0	0	0	1	0	0	888	888	1	0	888	1	1	0	888	0	888	10	2	2	1	1	0	0	1	0	0	1	1
1	30	1	3	0	888	888	888	888	888	888	4	4	888	888	1	7	0	888	1	0	0	0	0	1	0	0	888	888	1	1	4	0	888	0	888	0	888	9	1	1	0	888	888	888	888	888	888	0	888
1	34	1	1	0	888	888	888	888	888	888	4	7	3	7	12	15	0	888	1	0	1	0	0	0	0	0	888	888	888	0	888	1	2	1	1	0	888	8	1	1	0	888	888	888	888	888	888	0	888
0	57	1	1	1	2	1997	2001	888	888	888	4	7	4	3	27	15	0	888	1	0	1	1	0	0	0	0	1	888	888	0	888	0	888	0	888	0	888	6	3	3	0	888	888	888	888	888	888	0	888
0	50	1	1	1	1	2012	888	888	888	888	2	6	1	0	14	30	0	888	2	0	1	1	0	0	0	0	1	888	888	1	2	1	10	1	3	0	888	8	1	1	0	888	888	888	888	888	888	0	888
0	40	1	2	0	888	888	888	888	888	888	3	7	3	1	1	7	0	888	1	0	1	0	0	0	0	0	888	888	888	0	888	1	2	0	888	0	888	8	6	8	41	0	0	1	0	0	0	1	0
0	32	1	3	0	888	888	888	888	888	888	3	10	888	888	27	12	0	888	1	0	0	0	0	1	0	0	888	888	2	0	888	1	3	0	888	0	888	8	5	5	0	888	888	888	888	888	888	0	888
0	31	1	3	0	888	888	888	888	888	888	3	10	888	888	27	12	0	888	1	0	0	0	0	1	0	0	888	888	2	1	1	1	2	1	1	0	888	10	1	1	0	888	888	888	888	888	888	0	888
0	29	1	3	0	888	888	888	888	888	888	3	6	888	888	14	12	1	888	1	0	0	0	0	1	0	0	888	888	1	1	1	1	2	0	888	0	888	10	1	1	0	888	888	888	888	888	888	0	888
[truncated: 99 more columns]
